# Supplementary material for: Developmental divergence of sensory stimulus representation in cortical interneurons
Source: Nat Commun. 2020 Nov 12;11:5729. doi: 10.1038/s41467-020-19427-z (PMC7661508; doi:10.1038/s41467-020-19427-z)
Supplement: Supplementary file 11 — Source Data [file 41467_2020_19427_MOESM11_ESM.xlsx]

## Sheet: Fig1e
Correlation Analysis within cell type spontaneous activity
	imaging spot1	imaging spot2	imaging spot3	imaging spot4	imaging spot5	imaging spot6	imaging spot7	imaging spot8	imaging spot9	imaging spot10	imaging spot11	imaging spot12	imaging spot13	imaging spot14	imaging spot15
VIP P8-12	0.36722	0.313941	0.221331	0.308907	0.293006	0.274234	NaN	0.360566	0.146681	0.106781	0.416283	0.249544	0.167909	0.121383	0.307844
VIP P21+	0.313568	0.139567	0.127695	0.120633	0.146361	0.0622414	0.0765011	0.0556633	0.0853918	0.0979479	0.0945986	0.113983	0.121264	0.165084	0.129468
SST P8-12	0.416694	0.284828	0.412687	0.334049	0.300651	0.148608	0.409295	NaN	0.121895	NaN	0.154561	0.242246	0.179062
SST P21+	0.33729	0.224732	0.188499	0.138393	0.231843	0.122876	0.246169	0.234854	0.0872528	0.154678	0.188042	0.132013

## Sheet: Fig1f
Average deltaF/F integral per cell and type of stimulation
	Cell1	Cell2	Cell3	Cell4	Cell5	Cell6	Cell7	Cell8	Cell9	Cell10	Cell11	Cell12	Cell13	Cell14	Cell15	Cell16	Cell17	Cell18	Cell19	Cell20	Cell21	Cell22	Cell23	Cell24	Cell25	Cell26	Cell27	Cell28	Cell29	Cell30	Cell31	Cell32	Cell33	Cell34	Cell35	Cell36	Cell37	Cell38	Cell39	Cell40	Cell41	Cell42	Cell43	Cell44	Cell45	Cell46	Cell47	Cell48	Cell49
VIP P8-12 Single	39.9555	34.6721	37.1275	40.0467	16.4401	27.5091	51.4096	30.5563	35.5678	59.4597	24.1129	35.3034	5.71173	10.6076	36.1392	48.0338	23.638	42.0272	48.0734	56.3932	60.1018	79.2497	45.2198	30.0817	47.0816	22.7535	0.729779	31.3597	16.4273	10.1282	-6.66916	16.8821	20.0696	10.4159	22.0203	18.5629	-2.50335	14.4383	-3.87339	2.68603	-3.45258	-19.726	-21.1465	18.1053	84.6346	78.6145	7.95457	-3.79595	5.20493
VIP P8-12 Multi	-35.2388	-59.1848	-38.5866	-71.113	-34.4876	-34.2151	-55.3096	-45.4953	-52.5578	-50.3102	-41.7143	-58.1599	2.07796	17.7881	29.9951	24.7163	16.1978	15.0826	-5.77977	49.1033	16.2157	28.5212	22.0022	11.0416	12.2349	44.1341	43.487	33.3786	21.3804	27.0447	21.3073	9.63521	10.1218	-4.08013	12.9719	9.4359	23.8701	21.3798	67.7844	47.3155	83.635	83.0368	105.517	67.0352	32.5866	68.2628	51.4025	46.2215	27.7298
SST P8-12 Single	26.3043	17.2266	34.3886	26.4777	20.4285	14.3793	-9.76184	16.3131	21.813	21.5043	41.2641	33.9825	31.2639	42.8412	34.0316	8.13893	7.83296	30.0959	2.27149	19.0709	23.1487	7.05385	20.8135	24.4142	15.6069	20.8229	14.8105	22.2174	-0.221688	24.1081	24.5511	21.9225	33.5639	31.6608	6.49512	39.1002	32.5441	47.5264
SST P8-12 Multi	48.1409	46.8736	33.3612	53.1331	72.8633	41.4431	49.9715	58.4999	39.4091	20.3183	34.4418	24.7603	42.9493	52.581	26.4189	-10.9088	-4.09247	25.3109	10.8608	22.026	-16.6691	-19.683	61.1946	74.9567	59.5302	31.7525	24.7302	22.0926	48.0347	28.2507	41.6352	38.826	15.61	19.0745	30.6011	41.086	91.682	30.8569
VIP P21+ Single	6.94718	10.875	6.70035	8.84507	18.709	-7.12801	8.0262	-0.443902	15.1843	27.4639	5.96568	25.6752	24.2028	29.1001	26.6153	0.576935	30.4612	18.9368	15.9877	7.95873	29.899	20.9487	13.7353	18.1001	3.33629	19.5537	23.8157	24.041	25.7485	6.06107	2.27346	21.095	-3.12249	14.6215	10.6527	19.7199	14.5587	-4.35687	5.83582	25.0562	19.491	10.8133	0.731385	-6.18005	-6.58701	-13.7958	11.725	4.54736	64.7459
VIP P21+ Multi	-5.7977	-0.99176	-7.66494	4.3385	15.8534	-22.8822	30.9546	3.58026	3.63908	30.2837	23.2263	14.3835	26.1589	16.4532	18.0747	10.675	15.5319	22.5562	10.8036	13.8023	12.8365	18.2108	18.1488	14.2989	-11.9755	-5.38286	-7.67927	-6.80602	-2.15127	-25.0126	-23.3097	-11.9838	-2.50962	18.6808	3.64595	-0.850673	0.762537	3.99537	2.98406	9.25883	1.12866	-4.2779	2.30297	21.2189	1.17658	-6.84533	16.0225	-6.51294	40.7497
SST P21+ Single	43.6831	18.7313	38.1869	41.5041	14.4144	53.1486	42.9669	38.7242	34.4816	30.2389	33.9341	25.5478	19.6858	36.4504	6.40778	22.7879	11.3793	25.1971	22.991	18.2816	21.9763	-0.63495	-0.496477	-2.79784	-3.58964	13.4455	-2.36061	39.8645	9.22982	24.5811	4.00531	20.5642	28.2357	3.54841	-6.72119	-19.2551	-12.1774	6.53622	12.5644	3.39509	6.08567	15.808	0.247499	14.5239	6.64931	4.88134	23.1547	15.5132	28.294
SST P21+ Multi	67.9696	38.7833	71.7696	68.1084	61.9376	55.7669	49.5961	41.4681	33.3402	25.2122	18.9683	33.959	22.8483	27.8076	17.2696	45.9055	32.9172	24.5895	46.0657	29.8535	43.0599	33.1647	56.4661	13.5881	12.6828	35.8129	28.2606	40.5944	28.9565	35.2893	17.603	31.3983	40.2827	31.4913	16.2745	20.369	42.025	8.49818	39.1365	38.3443	21.7297	28.7807	40.4663	30.0686	15.4822	19.7756	19.0285	9.86641	8.1939
[truncated: 89 more columns]

## Sheet: Fig1g
decay tau values per cell
evoked
	cell1	cell2	cell3	cell4	cell5	cell6	cell7	cell8	cell9	cell10	cell11	cell12	cell13	cell14	cell15	cell16	cell17	cell18	cell19	cell20	cell21	cell22	cell23	cell24	cell25	cell26	cell27	cell28	cell29	cell30	cell31	cell32	cell33	cell34	cell35	cell36	cell37	cell38	cell39	cell40	cell41	cell42	cell43	cell44	cell45	cell46	cell47	cell48	cell49
VIP P8-12 Single	4.11633	4.62108	NaN	NaN	2.42502	2.76675	NaN	NaN	NaN	NaN	2.06728	NaN	NaN	NaN	NaN	NaN	0.562403	NaN	NaN	NaN	NaN	3.14491	NaN	4.30177	NaN	3.19724	1.39954	NaN	NaN	0.0956998	0.992584	1.69773	0.102119	1.43482	NaN	0.809838	0.2914	2.72192	0.859982	1.29506	1.33693	0.278866	0.638728	0.293771	NaN	NaN	4.55681	0.614595	0.264641
VIP P8-12 Multi	0.042018	0.162197	0.0356242	0.137953	0.0776299	0.147612	0.185498	0.190744	0.189809	0.188071	0.024804	0.173505	0.822682	1.39084	0.423388	0.367496	0.79829	0.849115	0.342755	2.30485	0.962263	0.963302	1.33022	0.339178	0.985431	0.376654	1.84712	0.310274	0.518399	1.93164	1.15814	1.00376	0.871016	0.791135	0.847776	0.858686	0.399725	1.34621	0.595998	1.16846	NaN	0.950659	NaN	0.410108	1.41333	4.83127	2.59702	1.43615	1.60671
SST P8-12 Single	1.62955	1.21175	NaN	1.31075	NaN	0.86728	0.858368	0.450875	1.26279	1.32775	2.11309	0.925178	3.88165	NaN	0.808953	NaN	0.00141438	NaN	0.0014096	1.5716	3.31768	0.287824	NaN	0.140438	NaN	0.188666	0.347284	3.00774	1.02542	1.75335	1.38193	1.89715	2.51119	1.44046	1.24643	0.266486	1.25342	0.243614
SST P8-12 Multi	2.08166	2.15764	2.23651	1.90171	NaN	NaN	NaN	0.28512	3.44141	0.289013	3.52522	1.55397	2.75533	2.64207	1.63207	0.0395879	0.734735	0.109845	1.0698	4.3311	0.687865	0.498011	0.707303	1.16611	1.22627	4.94829	NaN	2.50364	NaN	1.3799	0.829937	NaN	2.09471	1.34095	1.14498	NaN	2.85478	1.47959
VIP P21+ Single	0.280726	0.235425	0.219307	0.285368	0.32017	0.269515	0.268104	0.46984	0.254395	0.311904	0.508028	0.390766	0.244518	0.259697	0.243003	0.667213	0.544127	0.323341	0.265956	0.209999	0.338458	0.27368	0.366765	0.254919	0.209066	0.733849	NaN	NaN	NaN	0.211014	0.300441	4.9507	0.345813	0.237184	0.234138	0.69558	0.267535	0.229972	0.250985	0.241036	0.237268	0.239414	0.509034	0.454122	0.400463	0.483078	0.0509	0.00770768	0.840956
VIP P21+ Multi	0.211443	0.25185	0.541191	0.49329	0.715009	0.57252	NaN	0.22716	0.442721	0.515336	0.249956	0.2413	0.242063	0.222677	0.30629	0.245652	0.416448	0.376533	0.240039	0.48437	0.188983	0.224485	0.237242	0.426887	0.229436	0.429518	0.209616	0.0838897	0.214949	0.214004	0.197028	0.872007	0.236335	0.278129	0.26196	0.489919	0.313104	0.360489	0.388598	0.234873	0.521279	0.233662	0.02535	0.219464	0.313602	0.0116907	1.99775	0.216491	0.653653
SST P21+ Single	0.243543	0.25537	0.244432	0.213686	0.223786	1.56478	0.426091	3.45599	NaN	0.228995	0.221946	0.460628	0.263033	0.233976	0.222555	0.236071	0.282964	0.400999	0.275619	0.234827	1.66133	0.490727	0.350853	0.222854	0.251526	0.232686	0.446994	0.38127	0.508347	0.388282	0.28657	1.40835	0.344464	1.13261	0.789128	0.195964	0.481635	0.572527	0.58281	0.642575	0.727544	0.233842	0.780387	0.279873	0.202108	0.71654	0.209792	0.00238008	2.47674
SST P21+ Multi	0.394763	0.268143	0.536702	1.03088	2.12179	NaN	1.21004	1.56102	NaN	0.517007	0.568846	0.356436	0.222217	0.297244	0.243699	0.528034	0.959092	0.834916	1.22723	0.253948	1.25307	0.204799	0.355501	0.230106	0.0371289	0.374352	0.495139	0.858269	0.26562	0.634225	0.236532	2.0265	0.408457	0.27627	0.267073	1.804	4.33763	0.598355	0.423613	0.632003	0.839882	0.300658	1.88767	0.25169	0.236952	0.235094	0.36023	0.328464	0.237836
spontaneous
	event1	event2	event3	event4	event5	event6	event7	event8	event9	event10	event11	event12	event13	event14	event15	event16	event17	event18	event19	event20	event21	event22	event23	event24	event25	event26	event27	event28	event29	event30	event31	event32	event33	event34	event35	event36	event37	event38	event39	event40	event41	event42	event43	event44	event45	event46	event47	event48	event49
SST P21+	0.327677	0.253041	0.349996	0.4347	0.382873	0.245093	0.24003	0.250604	0.239337	0.272655	0.294927	0.689955	0.238445	0.530456	0.492063	0.271029	0.399833	0.230033	0.541501	0.253792	0.235369	0.242308	0.621393	0.239537	0.216976	0.340418	0.441016	0.653749	0.440856	0.226102	0.63291	0.231528	1.18555	0.238828	0.53555	0.618343	0.23578	0.230309	0.444492	NaN	3.17863	1.09258	0.752794	3.78273	NaN	1.19168	0.24582	0.359083	0.238494
VIP P21+	0.236237	0.454083	0.224844	0.493396	0.238569	0.076008	0.231371	0.246521	0.747454	0.318611	0.227825	0.220419	0.373211	0.249749	0.413866	0.226872	0.503085	0.228017	0.46788	0.421066	0.468553	0.487362	0.383661	0.24344	0.882985	0.467105	0.788325	0.508469	0.237384	0.36892	0.236221	0.52224	0.513751	0.472838	0.224206	0.316175	0.486686	0.24172	0.305204	0.234151	0.236273	0.207798	0.133845	0.238005	0.389913	0.243789	0.240462	0.177067	0.0132051
SST P8-12	0.506459	0.315755	0.201119	2.09344	0.471052	0.48655	NaN	0.54637	3.33787	1.31766	0.576462	0.631836	0.248124	0.237591	3.35464	1.18791	0.236145	NaN	4.88952	NaN	4.32136	0.213705	NaN	0.82606	NaN	1.67043	NaN	0.206496	0.690701	2.8653	0.22977	2.02478	1.27372	NaN	0.670405	0.627857	0.985239	0.0152629	1.53369	0.22272	2.52421	NaN	0.504151	1.22277	0.340074	0.20498	0.248023	0.241745	1.43586
VIP P8-12	0.227033	0.574505	0.251858	0.483437	0.230771	0.244941	1.0021	0.424771	0.517519	0.540006	0.243611	0.241936	0.0537608	NaN	0.82567	0.271358	0.480545	1.01504	1.22795	1.21846	0.815297	1.66217	0.540584	2.44779	3.09998	0.630501	0.232454	0.747041	0.694232	0.234882	0.234429	0.800158	0.924551	0.509992	0.194487	1.58962	0.222078	0.948255	NaN	0.978108	NaN	1.71287	0.239358	0.0781506	NaN	0.965367	0.598016	1.11942	0.652322
[truncated: 114 more columns]

## Sheet: Fig2f
Cummulative probability Distance between starter and presynaptic cells
Distance (in um)	VIP_P22	SST_P22	VIP_P12	SST_P12
0	5.5e-05	0.000204998	0.00126125	0.00101428
0.5	5.64e-05	0.000209577	0.00127856	0.0010292
1	5.78e-05	0.000214257	0.0012961	0.00104433
1.5	5.93e-05	0.000219039	0.00131386	0.00105968
2	6.08e-05	0.000223925	0.00133186	0.00107524
2.5	6.24e-05	0.000228918	0.00135009	0.00109102
3	6.4e-05	0.00023402	0.00136856	0.00110702
3.5	6.56e-05	0.000239232	0.00138728	0.00112324
4	6.73e-05	0.000244559	0.00140623	0.00113969
4.5	6.9e-05	0.000250001	0.00142544	0.00115638
5	7.07e-05	0.000255562	0.00144489	0.0011733
5.5	7.25e-05	0.000261244	0.0014646	0.00119045
6	7.44e-05	0.000267049	0.00148457	0.00120785
6.5	7.63e-05	0.00027298	0.00150479	0.00122548
7	7.82e-05	0.00027904	0.00152528	0.00124337
7.5	8.02e-05	0.000285232	0.00154604	0.0012615
8	8.22e-05	0.000291557	0.00156707	0.00127989
8.5	8.43e-05	0.00029802	0.00158837	0.00129854
9	8.64e-05	0.000304623	0.00160995	0.00131744
9.5	8.86e-05	0.000311368	0.00163182	0.00133661
10	9.09e-05	0.00031826	0.00165396	0.00135605
10.5	9.32e-05	0.0003253	0.0016764	0.00137575
11	9.55e-05	0.000332493	0.00169914	0.00139573
11.5	9.79e-05	0.000339841	0.00172216	0.00141599
12	0.000100399	0.000347347	0.00174549	0.00143653
12.5	0.000102931	0.000355015	0.00176913	0.00145735
13	0.000105525	0.000362849	0.00179307	0.00147847
13.5	0.000108183	0.000370851	0.00181733	0.00149987
14	0.000110906	0.000379026	0.00184191	0.00152158
14.5	0.000113696	0.000387376	0.00186681	0.00154358
15	0.000116555	0.000395906	0.00189203	0.00156589
15.5	0.000119483	0.000404619	0.00191759	0.0015885
16	0.000122484	0.000413519	0.00194348	0.00161143
16.5	0.000125558	0.00042261	0.00196971	0.00163468
17	0.000128707	0.000431896	0.00199628	0.00165825
17.5	0.000131934	0.000441381	0.00202321	0.00168214
18	0.000135239	0.000451069	0.00205048	0.00170636
18.5	0.000138626	0.000460964	0.00207812	0.00173092
19	0.000142095	0.000471071	0.00210612	0.00175581
19.5	0.000145649	0.000481394	0.00213449	0.00178104
20	0.000149289	0.000491938	0.00216323	0.00180663
20.5	0.000153018	0.000502706	0.00219235	0.00183256
21	0.000156839	0.000513704	0.00222186	0.00185885
21.5	0.000160752	0.000524937	0.00225176	0.00188551
22	0.000164761	0.000536408	0.00228205	0.00191252
22.5	0.000168867	0.000548124	0.00231274	0.00193991
23	0.000173073	0.000560089	0.00234383	0.00196767
23.5	0.000177382	0.000572308	0.00237534	0.00199582
24	0.000181795	0.000584787	0.00240727	0.00202434
24.5	0.000186315	0.000597531	0.00243962	0.00205326
25	0.000190945	0.000610545	0.0024724	0.00208258
25.5	0.000195687	0.000623834	0.00250562	0.00211229
26	0.000200544	0.000637405	0.00253927	0.00214241
26.5	0.000205519	0.000651263	0.00257338	0.00217294
27	0.000210614	0.000665415	0.00260794	0.00220388
27.5	0.000215833	0.000679865	0.00264296	0.00223525
28	0.000221178	0.00069462	0.00267845	0.00226705
28.5	0.000226651	0.000709686	0.00271441	0.00229927
29	0.000232258	0.000725071	0.00275085	0.00233194
29.5	0.000237999	0.000740779	0.00278779	0.00236505
30	0.000243879	0.000756817	0.00282521	0.0023986
30.5	0.000249901	0.000773194	0.00286314	0.00243262
31	0.000256068	0.000789914	0.00290158	0.00246709
31.5	0.000262383	0.000806985	0.00294054	0.00250203
32	0.00026885	0.000824414	0.00298002	0.00253745
32.5	0.000275473	0.000842209	0.00302003	0.00257334
33	0.000282255	0.000860377	0.00306059	0.00260972
33.5	0.0002892	0.000878925	0.00310169	0.00264659
34	0.000296312	0.00089786	0.00314335	0.00268396
34.5	0.000303595	0.000917191	0.00318557	0.00272183
35	0.000311052	0.000936926	0.00322837	0.00276021
35.5	0.000318687	0.000957073	0.00327175	0.00279911
36	0.000326506	0.000977639	0.00331572	0.00283854
36.5	0.000334512	0.000998634	0.00336029	0.00287849
37	0.000342709	0.00102007	0.00340547	0.00291899
37.5	0.000351102	0.00104194	0.00345126	0.00296002
38	0.000359696	0.00106427	0.00349768	0.00300161
38.5	0.000368495	0.00108707	0.00354474	0.00304375
39	0.000377504	0.00111033	0.00359244	0.00308647
39.5	0.000386727	0.00113408	0.0036408	0.00312975
40	0.000396171	0.00115832	0.00368983	0.00317361
40.5	0.00040584	0.00118307	0.00373953	0.00321806
41	0.000415738	0.00120832	0.00378992	0.00326311
41.5	0.000425872	0.00123409	0.00384101	0.00330876
42	0.000436247	0.0012604	0.0038928	0.00335501
42.5	0.000446869	0.00128724	0.00394532	0.00340189
43	0.000457742	0.00131464	0.00399856	0.00344939
43.5	0.000468874	0.00134261	0.00405255	0.00349752
44	0.000480269	0.00137114	0.00410729	0.00354629
44.5	0.000491935	0.00140027	0.00416279	0.00359571
45	0.000503877	0.00142998	0.00421908	0.0036458
45.5	0.000516101	0.00146031	0.00427615	0.00369654
46	0.000528614	0.00149126	0.00433402	0.00374796
46.5	0.000541424	0.00152284	0.00439271	0.00380006
47	0.000554536	0.00155507	0.00445223	0.00385286
47.5	0.000567957	0.00158795	0.00451258	0.00390635
48	0.000581695	0.0016215	0.0045738	0.00396055
48.5	0.000595756	0.00165573	0.00463588	0.00401547
49	0.000610149	0.00169066	0.00469884	0.00407112
49.5	0.000624881	0.0017263	0.0047627	0.0041275
50	0.000639959	0.00176267	0.00482746	0.00418463
50.5	0.000655392	0.00179976	0.00489316	0.00424251
51	0.000671187	0.00183761	0.00495979	0.00430115
51.5	0.000687353	0.00187623	0.00502739	0.00436057
52	0.000703899	0.00191562	0.00509595	0.00442077
52.5	0.000720832	0.00195581	0.0051655	0.00448176
53	0.000738162	0.00199681	0.00523605	0.00454355
53.5	0.000755898	0.00203864	0.00530762	0.00460615
54	0.000774048	0.0020813	0.00538024	0.00466958
54.5	0.000792623	0.00212482	0.0054539	0.00473384
55	0.000811632	0.00216922	0.00552864	0.00479894
55.5	0.000831085	0.0022145	0.00560446	0.0048649
56	0.000850992	0.00226069	0.00568139	0.00493172
56.5	0.000871362	0.0023078	0.00575945	0.00499941
57	0.000892207	0.00235585	0.00583865	0.00506798
57.5	0.000913538	0.00240486	0.00591902	0.00513746
58	0.000935364	0.00245485	0.00600057	0.00520784
58.5	0.000957698	0.00250582	0.00608332	0.00527913
59	0.000980551	0.00255781	0.00616729	0.00535136
59.5	0.00100393	0.00261083	0.00625251	0.00542453
60	0.00102786	0.00266491	0.006339	0.00549864
60.5	0.00105234	0.00272005	0.00642677	0.00557373
61	0.00107739	0.00277628	0.00651584	0.00564978
61.5	0.00110301	0.00283361	0.00660625	0.00572683
62	0.00112923	0.00289208	0.00669801	0.00580487
62.5	0.00115605	0.0029517	0.00679115	0.00588393
63	0.0011835	0.00301249	0.00688568	0.00596401
63.5	0.00121158	0.00307447	0.00698164	0.00604513
64	0.0012403	0.00313767	0.00707904	0.00612729
64.5	0.00126968	0.0032021	0.00717792	0.00621052
65	0.00129975	0.00326779	0.00727829	0.00629482
65.5	0.0013305	0.00333476	0.00738019	0.0063802
66	0.00136196	0.00340304	0.00748364	0.00646669
66.5	0.00139414	0.00347264	0.00758866	0.00655429
67	0.00142706	0.0035436	0.00769528	0.00664302
67.5	0.00146073	0.00361593	0.00780354	0.00673289
68	0.00149518	0.00368966	0.00791345	0.00682391
68.5	0.00153041	0.00376482	0.00802505	0.0069161
69	0.00156645	0.00384142	0.00813837	0.00700948
69.5	0.00160331	0.00391951	0.00825343	0.00710405
70	0.00164102	0.00399909	0.00837027	0.00719983
70.5	0.00167958	0.00408021	0.00848892	0.00729683
71	0.00171902	0.00416288	0.0086094	0.00739508
71.5	0.00175936	0.00424714	0.00873176	0.00749458
72	0.00180062	0.004333	0.00885601	0.00759535
72.5	0.00184281	0.00442051	0.00898221	0.0076974
73	0.00188596	0.00450968	0.00911037	0.00780075
73.5	0.00193009	0.00460055	0.00924054	0.00790542
74	0.00197522	0.00469314	0.00937274	0.00801142
74.5	0.00202137	0.00478749	0.00950702	0.00811876
75	0.00206857	0.00488363	0.00964341	0.00822747
75.5	0.00211683	0.00498158	0.00978195	0.00833755
76	0.00216618	0.00508138	0.00992267	0.00844903
76.5	0.00221664	0.00518306	0.0100656	0.00856192
77	0.00226824	0.00528666	0.0102108	0.00867623
77.5	0.002321	0.00539219	0.0103583	0.00879199
78	0.00237495	0.0054997	0.0105082	0.00890921
78.5	0.00243011	0.00560923	0.0106604	0.00902791
79	0.0024865	0.00572079	0.0108151	0.0091481
79.5	0.00254416	0.00583444	0.0109722	0.00926981
80	0.00260311	0.0059502	0.0111318	0.00939304
80.5	0.00266338	0.0060681	0.011294	0.00951783
81	0.002725	0.0061882	0.0114587	0.00964418
81.5	0.00278799	0.00631051	0.0116262	0.00977211
82	0.00285238	0.00643508	0.0117963	0.00990164
82.5	0.00291821	0.00656194	0.0119691	0.0100328
83	0.0029855	0.00669113	0.0121447	0.0101656
83.5	0.00305429	0.0068227	0.0123232	0.0103
84	0.0031246	0.00695667	0.0125045	0.0104362
84.5	0.00319648	0.00709309	0.0126887	0.010574
85	0.00326994	0.007232	0.012876	0.0107135
85.5	0.00334503	0.00737344	0.0130662	0.0108548
86	0.00342178	0.00751745	0.0132596	0.0109978
86.5	0.00350022	0.00766406	0.0134561	0.0111426
87	0.00358039	0.00781333	0.0136558	0.0112892
87.5	0.00366232	0.00796529	0.0138587	0.0114377
88	0.00374606	0.00811999	0.0140649	0.0115879
88.5	0.00383163	0.00827747	0.0142745	0.01174
89	0.00391908	0.00843777	0.0144875	0.011894
89.5	0.00400844	0.00860094	0.014704	0.0120499
90	0.00409976	0.00876703	0.014924	0.0122077
90.5	0.00419308	0.00893607	0.0151476	0.0123674
91	0.00428843	0.00910812	0.0153749	0.0125291
91.5	0.00438585	0.00928321	0.0156059	0.0126928
92	0.0044854	0.00946141	0.0158407	0.0128585
92.5	0.0045871	0.00964275	0.0160793	0.0130262
93	0.00469102	0.00982729	0.0163219	0.013196
93.5	0.00479718	0.0100151	0.0165684	0.0133679
94	0.00490564	0.0102061	0.016819	0.0135418
94.5	0.00501645	0.0104006	0.0170737	0.0137179
95	0.00512964	0.0105984	0.0173325	0.0138961
95.5	0.00524527	0.0107996	0.0175957	0.0140765
96	0.00536339	0.0110043	0.0178632	0.0142591
96.5	0.00548405	0.0112126	0.018135	0.0144439
97	0.00560729	0.0114245	0.0184114	0.0146309
97.5	0.00573317	0.0116401	0.0186923	0.0148202
98	0.00586174	0.0118593	0.0189778	0.0150118
98.5	0.00599305	0.0120823	0.0192681	0.0152057
99	0.00612716	0.0123091	0.0195631	0.0154019
99.5	0.00626413	0.0125398	0.019863	0.0156005
100	0.006404	0.0127745	0.0201678	0.0158015
100.5	0.00654684	0.0130131	0.0204777	0.0160049
101	0.0066927	0.0132557	0.0207927	0.0162107
101.5	0.00684165	0.0135024	0.0211128	0.016419
102	0.00699373	0.0137533	0.0214383	0.0166298
102.5	0.00714902	0.0140084	0.0217691	0.0168432
103	0.00730757	0.0142678	0.0221054	0.017059
103.5	0.00746945	0.0145315	0.0224473	0.0172775
104	0.00763472	0.0147997	0.0227947	0.0174985
104.5	0.00780344	0.0150722	0.0231479	0.0177222
105	0.00797569	0.0153493	0.023507	0.0179485
105.5	0.00815152	0.015631	0.0238719	0.0181775
106	0.00833101	0.0159173	0.0242429	0.0184092
106.5	0.00851422	0.0162083	0.0246199	0.0186437
107	0.00870123	0.016504	0.0250032	0.0188809
107.5	0.0088921	0.0168046	0.0253928	0.0191209
108	0.00908691	0.0171101	0.0257888	0.0193638
108.5	0.00928573	0.0174206	0.0261913	0.0196095
109	0.00948864	0.0177361	0.0266005	0.0198581
109.5	0.0096957	0.0180567	0.0270163	0.0201096
110	0.009907	0.0183824	0.027439	0.020364
110.5	0.0101226	0.0187134	0.0278686	0.0206214
111	0.0103426	0.0190496	0.0283053	0.0208819
111.5	0.0105671	0.0193912	0.0287491	0.0211453
112	0.0107961	0.0197383	0.0292002	0.0214118
112.5	0.0110298	0.0200909	0.0296587	0.0216815
113	0.0112682	0.020449	0.0301247	0.0219542
113.5	0.0115114	0.0208128	0.0305983	0.0222301
114	0.0117595	0.0211822	0.0310796	0.0225092
114.5	0.0120125	0.0215575	0.0315688	0.0227915
115	0.0122707	0.0219386	0.032066	0.0230771
115.5	0.0125339	0.0223257	0.0325712	0.023366
116	0.0128024	0.0227187	0.0330847	0.0236581
116.5	0.0130763	0.0231178	0.0336065	0.0239537
117	0.0133556	0.0235231	0.0341368	0.0242526
117.5	0.0136404	0.0239346	0.0346757	0.0245549
118	0.0139308	0.0243524	0.0352233	0.0248607
118.5	0.0142269	0.0247765	0.0357797	0.0251699
119	0.0145289	0.0252071	0.0363452	0.0254827
119.5	0.0148367	0.0256442	0.0369197	0.0257991
120	0.0151506	0.0260879	0.0375036	0.026119
120.5	0.0154705	0.0265383	0.0380968	0.0264425
121	0.0157967	0.0269954	0.0386995	0.0267697
121.5	0.0161292	0.0274594	0.0393119	0.0271006
122	0.0164681	0.0279302	0.0399341	0.0274352
122.5	0.0168135	0.028408	0.0405663	0.0277736
123	0.0171656	0.0288929	0.0412085	0.0281157
123.5	0.0175244	0.0293849	0.041861	0.0284617
124	0.01789	0.0298842	0.0425239	0.0288116
124.5	0.0182626	0.0303907	0.0431973	0.0291653
125	0.0186423	0.0309046	0.0438813	0.029523
125.5	0.0190292	0.0314259	0.0445762	0.0298847
126	0.0194233	0.0319548	0.0452821	0.0302504
126.5	0.0198249	0.0324913	0.045999	0.0306201
127	0.020234	0.0330355	0.0467273	0.0309939
127.5	0.0206508	0.0335874	0.0474669	0.0313718
128	0.0210753	0.0341472	0.0482182	0.0317539
128.5	0.0215077	0.0347149	0.0489812	0.0321402
129	0.0219481	0.0352907	0.049756	0.0325307
129.5	0.0223966	0.0358745	0.0505429	0.0329255
130	0.0228534	0.0364665	0.051342	0.0333246
130.5	0.0233185	0.0370668	0.0521535	0.033728
131	0.0237921	0.0376754	0.0529775	0.0341359
131.5	0.0242744	0.0382924	0.0538142	0.0345481
132	0.0247654	0.0389179	0.0546637	0.0349648
132.5	0.0252653	0.039552	0.0555262	0.035386
133	0.0257742	0.0401948	0.0564019	0.0358118
133.5	0.0262922	0.0408463	0.0572909	0.0362421
134	0.0268195	0.0415066	0.0581934	0.036677
134.5	0.0273562	0.0421758	0.0591095	0.0371166
135	0.0279024	0.042854	0.0600394	0.0375609
135.5	0.0284583	0.0435413	0.0609834	0.0380099
136	0.0290239	0.0442378	0.0619414	0.0384637
136.5	0.0295995	0.0449434	0.0629137	0.0389223
137	0.0301852	0.0456584	0.0639005	0.0393858
137.5	0.0307811	0.0463828	0.064902	0.0398541
138	0.0313873	0.0471167	0.0659182	0.0403274
138.5	0.032004	0.0478601	0.0669493	0.0408057
139	0.0326313	0.0486131	0.0679956	0.0412889
139.5	0.0332693	0.0493759	0.0690571	0.0417773
140	0.0339182	0.0501484	0.0701341	0.0422707
140.5	0.0345782	0.0509309	0.0712266	0.0427692
141	0.0352494	0.0517233	0.0723349	0.043273
141.5	0.0359318	0.0525257	0.0734591	0.0437819
142	0.0366257	0.0533382	0.0745994	0.0442961
142.5	0.0373313	0.054161	0.0757558	0.0448156
143	0.0380485	0.054994	0.0769287	0.0453404
143.5	0.0387776	0.0558373	0.078118	0.0458706
144	0.0395188	0.0566911	0.079324	0.0464062
144.5	0.0402721	0.0575554	0.0805469	0.0469473
145	0.0410378	0.0584302	0.0817867	0.0474939
145.5	0.0418159	0.0593157	0.0830436	0.048046
146	0.0426065	0.060212	0.0843178	0.0486037
146.5	0.04341	0.061119	0.0856093	0.0491671
147	0.0442263	0.062037	0.0869184	0.049736
147.5	0.0450557	0.0629658	0.0882452	0.0503107
148	0.0458982	0.0639058	0.0895898	0.0508912
148.5	0.046754	0.0648568	0.0909523	0.0514774
149	0.0476233	0.065819	0.0923329	0.0520695
149.5	0.0485062	0.0667924	0.0937316	0.0526674
150	0.0494029	0.0677771	0.0951487	0.0532712
150.5	0.0503134	0.0687732	0.0965842	0.053881
151	0.051238	0.0697808	0.0980382	0.0544968
151.5	0.0521767	0.0707999	0.0995109	0.0551186
152	0.0531297	0.0718306	0.101002	0.0557465
152.5	0.0540972	0.072873	0.102513	0.0563805
153	0.0550793	0.073927	0.104042	0.0570206
153.5	0.0560762	0.0749929	0.10559	0.057667
154	0.0570879	0.0760706	0.107158	0.0583195
154.5	0.0581146	0.0771602	0.108744	0.0589784
155	0.0591564	0.0782618	0.11035	0.0596435
155.5	0.0602136	0.0793754	0.111976	0.0603151
156	0.0612861	0.0805012	0.113621	0.060993
156.5	0.0623742	0.081639	0.115285	0.0616773
157	0.063478	0.0827891	0.116969	0.0623681
157.5	0.0645976	0.0839515	0.118672	0.0630655
158	0.0657332	0.0851262	0.120396	0.0637694
158.5	0.0668848	0.0863133	0.122139	0.0644799
159	0.0680526	0.0875128	0.123902	0.065197
159.5	0.0692368	0.0887248	0.125684	0.0659207
160	0.0704374	0.0899494	0.127487	0.0666512
160.5	0.0716546	0.0911865	0.129309	0.0673885
161	0.0728885	0.0924363	0.131151	0.0681325
161.5	0.0741392	0.0936988	0.133013	0.0688833
162	0.0754068	0.094974	0.134895	0.0696411
162.5	0.0766915	0.096262	0.136797	0.0704057
163	0.0779934	0.0975628	0.138718	0.0711772
163.5	0.0793126	0.0988764	0.14066	0.0719557
164	0.0806491	0.100203	0.142621	0.0727412
164.5	0.0820031	0.101542	0.144602	0.0735338
165	0.0833748	0.102895	0.146603	0.0743335
165.5	0.0847642	0.10426	0.148624	0.0751403
166	0.0861713	0.105639	0.150664	0.0759542
166.5	0.0875964	0.107031	0.152724	0.0767753
167	0.0890395	0.108435	0.154803	0.0776037
167.5	0.0905007	0.109853	0.156902	0.0784393
168	0.0919801	0.111284	0.15902	0.0792822
168.5	0.0934778	0.112729	0.161158	0.0801324
169	0.0949938	0.114186	0.163314	0.08099
169.5	0.0965283	0.115657	0.16549	0.081855
170	0.0980814	0.117141	0.167685	0.0827274
170.5	0.099653	0.118638	0.169898	0.0836073
171	0.101243	0.120149	0.17213	0.0844946
171.5	0.102852	0.121673	0.174381	0.0853895
172	0.10448	0.12321	0.176651	0.086292
172.5	0.106127	0.124761	0.178938	0.087202
173	0.107793	0.126325	0.181244	0.0881197
173.5	0.109478	0.127902	0.183568	0.089045
174	0.111182	0.129493	0.18591	0.089978
174.5	0.112905	0.131097	0.188269	0.0909187
175	0.114647	0.132715	0.190646	0.0918672
175.5	0.116408	0.134345	0.19304	0.0928234
176	0.118189	0.13599	0.195451	0.0937874
176.5	0.119989	0.137648	0.197879	0.0947592
177	0.121808	0.139319	0.200324	0.0957388
177.5	0.123647	0.141003	0.202785	0.0967264
178	0.125505	0.142701	0.205262	0.0977218
178.5	0.127382	0.144412	0.207756	0.0987252
179	0.129279	0.146137	0.210265	0.0997365
179.5	0.131195	0.147875	0.21279	0.100756
180	0.133131	0.149626	0.21533	0.101783
180.5	0.135087	0.15139	0.217885	0.102818
181	0.137061	0.153168	0.220455	0.103862
181.5	0.139056	0.154959	0.22304	0.104913
182	0.141069	0.156764	0.225638	0.105973
182.5	0.143102	0.158581	0.228251	0.10704
183	0.145155	0.160412	0.230878	0.108116
183.5	0.147227	0.162256	0.233518	0.1092
184	0.149319	0.164112	0.236171	0.110292
184.5	0.151429	0.165983	0.238837	0.111392
185	0.15356	0.167866	0.241515	0.112501
185.5	0.155709	0.169762	0.244206	0.113617
186	0.157878	0.171671	0.246909	0.114742
186.5	0.160066	0.173593	0.249624	0.115876
187	0.162273	0.175528	0.25235	0.117017
187.5	0.164499	0.177475	0.255087	0.118167
188	0.166745	0.179436	0.257835	0.119325
188.5	0.169009	0.181409	0.260593	0.120491
189	0.171293	0.183395	0.263362	0.121666
189.5	0.173595	0.185393	0.26614	0.122849
190	0.175916	0.187404	0.268928	0.12404
190.5	0.178256	0.189428	0.271725	0.12524
191	0.180615	0.191464	0.274531	0.126448
191.5	0.182992	0.193512	0.277345	0.127664
192	0.185388	0.195573	0.280168	0.128889
192.5	0.187802	0.197646	0.282998	0.130122
193	0.190234	0.199731	0.285836	0.131364
193.5	0.192684	0.201828	0.288682	0.132614
194	0.195153	0.203937	0.291534	0.133872
194.5	0.197639	0.206058	0.294393	0.135139
195	0.200144	0.208191	0.297258	0.136415
195.5	0.202666	0.210336	0.30013	0.137698
196	0.205205	0.212492	0.303007	0.13899
196.5	0.207762	0.214661	0.305889	0.140291
197	0.210337	0.21684	0.308776	0.1416
197.5	0.212928	0.219031	0.311668	0.142917
198	0.215537	0.221234	0.314564	0.144243
198.5	0.218163	0.223447	0.317465	0.145577
199	0.220805	0.225672	0.320369	0.14692
199.5	0.223464	0.227908	0.323277	0.148271
200	0.226139	0.230155	0.326188	0.14963
200.5	0.228831	0.232412	0.329102	0.150998
201	0.231539	0.234681	0.332018	0.152374
201.5	0.234263	0.23696	0.334936	0.153759
202	0.237002	0.23925	0.337857	0.155152
202.5	0.239757	0.24155	0.340779	0.156553
203	0.242527	0.24386	0.343703	0.157963
203.5	0.245313	0.246181	0.346628	0.159381
204	0.248114	0.248512	0.349553	0.160808
204.5	0.250929	0.250853	0.352479	0.162243
205	0.25376	0.253203	0.355406	0.163686
205.5	0.256604	0.255564	0.358333	0.165137
206	0.259463	0.257934	0.361259	0.166597
206.5	0.262336	0.260313	0.364185	0.168065
207	0.265223	0.262702	0.36711	0.169541
207.5	0.268123	0.265101	0.370034	0.171026
208	0.271037	0.267508	0.372957	0.172519
208.5	0.273964	0.269925	0.375878	0.17402
209	0.276903	0.27235	0.378798	0.175529
209.5	0.279856	0.274784	0.381716	0.177046
210	0.282821	0.277227	0.384632	0.178572
210.5	0.285798	0.279678	0.387545	0.180105
211	0.288788	0.282138	0.390456	0.181647
211.5	0.291789	0.284605	0.393364	0.183197
212	0.294802	0.287081	0.396268	0.184755
212.5	0.297826	0.289565	0.39917	0.186321
213	0.300861	0.292057	0.402069	0.187894
213.5	0.303907	0.294556	0.404963	0.189476
214	0.306964	0.297063	0.407854	0.191066
214.5	0.310031	0.299577	0.410741	0.192664
215	0.313108	0.302099	0.413624	0.19427
215.5	0.316195	0.304627	0.416503	0.195883
216	0.319291	0.307163	0.419377	0.197505
216.5	0.322397	0.309705	0.422246	0.199134
217	0.325512	0.312254	0.425111	0.200771
217.5	0.328636	0.31481	0.427971	0.202416
218	0.331768	0.317372	0.430825	0.204068
218.5	0.334909	0.31994	0.433675	0.205728
219	0.338057	0.322514	0.436519	0.207396
219.5	0.341214	0.325094	0.439357	0.209071
220	0.344378	0.32768	0.44219	0.210754
220.5	0.347549	0.330272	0.445017	0.212444
221	0.350727	0.332869	0.447839	0.214142
221.5	0.353912	0.335471	0.450654	0.215848
222	0.357103	0.338079	0.453463	0.21756
222.5	0.360301	0.340691	0.456266	0.219281
223	0.363504	0.343308	0.459063	0.221008
223.5	0.366713	0.34593	0.461853	0.222743
224	0.369927	0.348557	0.464637	0.224485
224.5	0.373147	0.351187	0.467414	0.226234
225	0.376371	0.353822	0.470184	0.22799
225.5	0.3796	0.356462	0.472947	0.229754
226	0.382833	0.359105	0.475704	0.231524
226.5	0.38607	0.361751	0.478454	0.233302
227	0.389311	0.364402	0.481196	0.235086
227.5	0.392556	0.367056	0.483932	0.236878
228	0.395803	0.369713	0.48666	0.238676
228.5	0.399054	0.372373	0.489381	0.240481
229	0.402307	0.375036	0.492095	0.242293
229.5	0.405562	0.377702	0.494801	0.244111
230	0.40882	0.38037	0.4975	0.245936
230.5	0.41208	0.383042	0.500192	0.247768
231	0.415341	0.385715	0.502876	0.249607
231.5	0.418603	0.388391	0.505552	0.251452
232	0.421867	0.391068	0.50822	0.253303
232.5	0.425131	0.393748	0.510881	0.255161
233	0.428396	0.396429	0.513535	0.257025
233.5	0.431661	0.399112	0.51618	0.258895
234	0.434926	0.401796	0.518817	0.260772
234.5	0.438191	0.404481	0.521447	0.262655
235	0.441456	0.407167	0.524069	0.264544
235.5	0.44472	0.409855	0.526683	0.266439
236	0.447982	0.412543	0.529289	0.26834
236.5	0.451244	0.415232	0.531886	0.270247
237	0.454504	0.417921	0.534476	0.27216
237.5	0.457762	0.420611	0.537058	0.274078
238	0.461018	0.4233	0.539631	0.276003
238.5	0.464272	0.42599	0.542197	0.277933
239	0.467524	0.42868	0.544754	0.279869
239.5	0.470773	0.431369	0.547303	0.28181
240	0.474019	0.434058	0.549844	0.283757
240.5	0.477261	0.436747	0.552377	0.285709
241	0.4805	0.439434	0.554901	0.287667
241.5	0.483736	0.442121	0.557417	0.28963
242	0.486967	0.444807	0.559925	0.291598
242.5	0.490195	0.447492	0.562425	0.293572
243	0.493418	0.450175	0.564916	0.295551
243.5	0.496637	0.452857	0.567399	0.297534
244	0.49985	0.455537	0.569873	0.299523
244.5	0.503059	0.458216	0.572339	0.301517
245	0.506262	0.460892	0.574797	0.303515
245.5	0.50946	0.463567	0.577246	0.305519
246	0.512653	0.46624	0.579687	0.307527
246.5	0.515839	0.46891	0.58212	0.30954
247	0.51902	0.471578	0.584544	0.311557
247.5	0.522194	0.474243	0.586959	0.313579
248	0.525361	0.476906	0.589366	0.315605
248.5	0.528522	0.479566	0.591764	0.317636
249	0.531676	0.482223	0.594154	0.319671
249.5	0.534823	0.484877	0.596536	0.321711
250	0.537963	0.487528	0.598909	0.323754
250.5	0.541095	0.490175	0.601273	0.325802
251	0.544219	0.492819	0.603629	0.327853
251.5	0.547336	0.495459	0.605976	0.329909
252	0.550445	0.498096	0.608315	0.331969
252.5	0.553545	0.500729	0.610645	0.334032
253	0.556637	0.503358	0.612966	0.336099
253.5	0.559721	0.505982	0.615279	0.33817
254	0.562796	0.508603	0.617583	0.340245
254.5	0.565862	0.511219	0.619879	0.342323
255	0.568919	0.513831	0.622166	0.344404
255.5	0.571967	0.516439	0.624444	0.346489
256	0.575005	0.519042	0.626714	0.348578
256.5	0.578034	0.52164	0.628975	0.350669
257	0.581053	0.524233	0.631227	0.352764
257.5	0.584063	0.526821	0.633471	0.354862
258	0.587062	0.529404	0.635706	0.356963
258.5	0.590052	0.531982	0.637932	0.359067
259	0.593031	0.534555	0.640149	0.361173
259.5	0.596	0.537122	0.642358	0.363283
260	0.598958	0.539684	0.644558	0.365395
260.5	0.601906	0.54224	0.646749	0.367511
261	0.604843	0.54479	0.648931	0.369628
261.5	0.607769	0.547335	0.651105	0.371748
262	0.610683	0.549874	0.65327	0.373871
262.5	0.613587	0.552406	0.655426	0.375996
263	0.61648	0.554933	0.657574	0.378124
263.5	0.619361	0.557454	0.659712	0.380253
264	0.622231	0.559968	0.661842	0.382385
264.5	0.625089	0.562476	0.663963	0.384519
265	0.627935	0.564977	0.666075	0.386655
265.5	0.63077	0.567472	0.668178	0.388793
266	0.633592	0.56996	0.670273	0.390932
266.5	0.636403	0.572442	0.672358	0.393074
267	0.639201	0.574917	0.674435	0.395217
267.5	0.641988	0.577385	0.676503	0.397362
268	0.644762	0.579846	0.678562	0.399509
268.5	0.647523	0.5823	0.680612	0.401657
269	0.650272	0.584747	0.682653	0.403806
269.5	0.653009	0.587186	0.684686	0.405957
270	0.655733	0.589619	0.686709	0.408109
270.5	0.658444	0.592044	0.688724	0.410263
271	0.661143	0.594462	0.69073	0.412417
271.5	0.663829	0.596872	0.692727	0.414573
272	0.666501	0.599275	0.694715	0.416729
272.5	0.669161	0.60167	0.696694	0.418887
273	0.671808	0.604057	0.698664	0.421045
273.5	0.674441	0.606437	0.700625	0.423205
274	0.677062	0.608809	0.702578	0.425365
274.5	0.679669	0.611173	0.704521	0.427525
275	0.682263	0.613529	0.706456	0.429686
275.5	0.684843	0.615877	0.708381	0.431848
276	0.68741	0.618217	0.710298	0.43401
276.5	0.689964	0.620549	0.712206	0.436173
277	0.692504	0.622873	0.714105	0.438336
277.5	0.695031	0.625189	0.715994	0.440499
278	0.697544	0.627496	0.717875	0.442662
278.5	0.700044	0.629795	0.719747	0.444825
279	0.702529	0.632086	0.721611	0.446988
279.5	0.705002	0.634368	0.723465	0.449152
280	0.70746	0.636642	0.72531	0.451315
280.5	0.709905	0.638907	0.727146	0.453478
281	0.712336	0.641164	0.728974	0.45564
281.5	0.714753	0.643412	0.730793	0.457803
282	0.717156	0.645652	0.732602	0.459965
282.5	0.719546	0.647883	0.734403	0.462126
283	0.721921	0.650105	0.736195	0.464287
283.5	0.724283	0.652318	0.737978	0.466448
284	0.726631	0.654523	0.739752	0.468607
284.5	0.728965	0.656719	0.741517	0.470766
285	0.731284	0.658906	0.743273	0.472925
285.5	0.73359	0.661084	0.74502	0.475082
286	0.735882	0.663253	0.746759	0.477238
286.5	0.738161	0.665413	0.748489	0.479394
287	0.740425	0.667564	0.750209	0.481548
287.5	0.742675	0.669706	0.751921	0.483701
288	0.744911	0.671839	0.753624	0.485853
288.5	0.747133	0.673963	0.755319	0.488004
289	0.749341	0.676077	0.757004	0.490154
289.5	0.751536	0.678183	0.758681	0.492302
290	0.753716	0.680279	0.760348	0.494449
290.5	0.755882	0.682366	0.762007	0.496594
291	0.758035	0.684444	0.763658	0.498737
291.5	0.760173	0.686513	0.765299	0.500879
292	0.762298	0.688573	0.766932	0.50302
292.5	0.764409	0.690623	0.768556	0.505158
293	0.766505	0.692664	0.770171	0.507295
293.5	0.768588	0.694695	0.771777	0.50943
294	0.770657	0.696718	0.773375	0.511563
294.5	0.772712	0.698731	0.774964	0.513694
295	0.774754	0.700734	0.776545	0.515823
295.5	0.776781	0.702728	0.778116	0.517949
296	0.778795	0.704713	0.779679	0.520074
296.5	0.780795	0.706688	0.781234	0.522196
297	0.782781	0.708654	0.78278	0.524316
297.5	0.784753	0.710611	0.784317	0.526434
298	0.786712	0.712558	0.785845	0.52855
298.5	0.788657	0.714496	0.787365	0.530662
299	0.790589	0.716424	0.788877	0.532773
299.5	0.792506	0.718343	0.79038	0.534881
300	0.794411	0.720252	0.791874	0.536986
300.5	0.796302	0.722152	0.79336	0.539088
301	0.798179	0.724042	0.794837	0.541188
301.5	0.800043	0.725923	0.796306	0.543285
302	0.801893	0.727794	0.797767	0.545379
302.5	0.80373	0.729656	0.799219	0.54747
303	0.805554	0.731508	0.800662	0.549559
303.5	0.807364	0.733351	0.802098	0.551644
304	0.809161	0.735185	0.803524	0.553726
304.5	0.810945	0.737009	0.804943	0.555805
305	0.812715	0.738823	0.806353	0.557881
305.5	0.814473	0.740628	0.807755	0.559954
306	0.816217	0.742424	0.809149	0.562023
306.5	0.817948	0.74421	0.810534	0.564089
307	0.819666	0.745986	0.811911	0.566152
307.5	0.821372	0.747754	0.81328	0.568212
308	0.823064	0.749511	0.814641	0.570268
308.5	0.824743	0.751259	0.815993	0.57232
309	0.82641	0.752998	0.817338	0.574369
309.5	0.828064	0.754728	0.818674	0.576414
310	0.829705	0.756448	0.820002	0.578456
310.5	0.831333	0.758158	0.821323	0.580494
311	0.832949	0.759859	0.822635	0.582528
311.5	0.834552	0.761551	0.823939	0.584558
312	0.836143	0.763233	0.825235	0.586585
312.5	0.837721	0.764907	0.826523	0.588607
313	0.839287	0.76657	0.827803	0.590626
313.5	0.84084	0.768225	0.829076	0.592641
314	0.842381	0.76987	0.83034	0.594651
314.5	0.84391	0.771505	0.831597	0.596658
315	0.845426	0.773132	0.832845	0.598661
315.5	0.846931	0.774749	0.834086	0.600659
316	0.848423	0.776357	0.835319	0.602653
316.5	0.849903	0.777956	0.836545	0.604643
317	0.851372	0.779545	0.837763	0.606629
317.5	0.852828	0.781125	0.838973	0.60861
318	0.854273	0.782696	0.840175	0.610588
318.5	0.855705	0.784258	0.84137	0.61256
319	0.857126	0.785811	0.842557	0.614529
319.5	0.858535	0.787355	0.843736	0.616492
320	0.859933	0.788889	0.844909	0.618452
320.5	0.861319	0.790415	0.846073	0.620406
321	0.862694	0.791931	0.84723	0.622357
321.5	0.864057	0.793438	0.84838	0.624302
322	0.865409	0.794937	0.849522	0.626243
322.5	0.866749	0.796426	0.850657	0.628179
323	0.868078	0.797906	0.851784	0.630111
323.5	0.869396	0.799378	0.852904	0.632038
324	0.870703	0.80084	0.854017	0.63396
324.5	0.871998	0.802294	0.855122	0.635877
325	0.873283	0.803738	0.856221	0.637789
325.5	0.874557	0.805174	0.857312	0.639697
326	0.87582	0.806601	0.858396	0.641599
326.5	0.877072	0.80802	0.859472	0.643497
327	0.878313	0.809429	0.860542	0.645389
327.5	0.879544	0.81083	0.861605	0.647277
328	0.880763	0.812222	0.86266	0.649159
328.5	0.881973	0.813605	0.863709	0.651036
329	0.883172	0.81498	0.86475	0.652909
329.5	0.88436	0.816346	0.865785	0.654776
330	0.885538	0.817704	0.866812	0.656638
330.5	0.886706	0.819053	0.867833	0.658494
331	0.887863	0.820393	0.868847	0.660346
331.5	0.88901	0.821725	0.869854	0.662192
332	0.890148	0.823048	0.870854	0.664033
332.5	0.891275	0.824363	0.871848	0.665869
333	0.892392	0.82567	0.872835	0.667699
333.5	0.893499	0.826968	0.873815	0.669524
334	0.894596	0.828258	0.874788	0.671344
334.5	0.895684	0.82954	0.875755	0.673158
335	0.896761	0.830813	0.876715	0.674967
335.5	0.897829	0.832078	0.877669	0.67677
336	0.898888	0.833335	0.878616	0.678568
336.5	0.899937	0.834583	0.879557	0.68036
337	0.900976	0.835824	0.880491	0.682147
337.5	0.902006	0.837056	0.881419	0.683928
338	0.903027	0.83828	0.88234	0.685703
338.5	0.904038	0.839496	0.883255	0.687473
339	0.90504	0.840705	0.884164	0.689238
339.5	0.906033	0.841905	0.885066	0.690997
340	0.907017	0.843097	0.885962	0.69275
340.5	0.907992	0.844281	0.886852	0.694497
341	0.908958	0.845458	0.887736	0.696239
341.5	0.909915	0.846626	0.888613	0.697975
342	0.910863	0.847787	0.889485	0.699705
342.5	0.911802	0.84894	0.89035	0.70143
343	0.912733	0.850085	0.891209	0.703148
343.5	0.913655	0.851223	0.892063	0.704861
344	0.914568	0.852353	0.89291	0.706568
344.5	0.915473	0.853475	0.893751	0.70827
345	0.91637	0.85459	0.894586	0.709965
345.5	0.917258	0.855697	0.895416	0.711655
346	0.918137	0.856797	0.896239	0.713338
346.5	0.919009	0.857889	0.897057	0.715016
347	0.919872	0.858974	0.897869	0.716688
347.5	0.920727	0.860051	0.898675	0.718354
348	0.921574	0.861121	0.899476	0.720014
348.5	0.922413	0.862183	0.90027	0.721668
349	0.923244	0.863239	0.901059	0.723317
349.5	0.924067	0.864287	0.901843	0.724959
350	0.924882	0.865328	0.902621	0.726595
350.5	0.925689	0.866361	0.903393	0.728225
351	0.926489	0.867388	0.90416	0.729849
351.5	0.927281	0.868407	0.904921	0.731468
352	0.928065	0.86942	0.905676	0.73308
352.5	0.928842	0.870425	0.906427	0.734686
353	0.929612	0.871423	0.907172	0.736286
353.5	0.930374	0.872415	0.907911	0.73788
354	0.931128	0.873399	0.908645	0.739468
354.5	0.931876	0.874377	0.909374	0.74105
355	0.932616	0.875347	0.910098	0.742626
355.5	0.933348	0.876311	0.910816	0.744196
356	0.934074	0.877268	0.911529	0.745759
356.5	0.934793	0.878219	0.912237	0.747317
357	0.935504	0.879163	0.91294	0.748868
357.5	0.936209	0.8801	0.913637	0.750413
358	0.936907	0.88103	0.91433	0.751953
358.5	0.937598	0.881954	0.915017	0.753486
359	0.938282	0.882871	0.9157	0.755013
359.5	0.938959	0.883782	0.916377	0.756533
360	0.93963	0.884687	0.91705	0.758048
360.5	0.940294	0.885585	0.917717	0.759556
361	0.940952	0.886476	0.91838	0.761059
361.5	0.941603	0.887362	0.919038	0.762555
362	0.942247	0.888241	0.919691	0.764045
362.5	0.942885	0.889113	0.920339	0.765529
363	0.943517	0.88998	0.920982	0.767006
363.5	0.944143	0.89084	0.921621	0.768478
364	0.944762	0.891694	0.922255	0.769943
364.5	0.945375	0.892542	0.922884	0.771402
365	0.945982	0.893384	0.923509	0.772855
365.5	0.946583	0.89422	0.924129	0.774302
366	0.947177	0.89505	0.924744	0.775742
366.5	0.947766	0.895874	0.925355	0.777177
367	0.948349	0.896692	0.925961	0.778605
367.5	0.948926	0.897504	0.926563	0.780027
368	0.949497	0.898311	0.92716	0.781443
368.5	0.950063	0.899111	0.927753	0.782852
369	0.950622	0.899906	0.928341	0.784256
369.5	0.951177	0.900695	0.928925	0.785653
370	0.951725	0.901478	0.929504	0.787044
370.5	0.952268	0.902256	0.93008	0.788429
371	0.952805	0.903028	0.930651	0.789808
371.5	0.953337	0.903794	0.931217	0.79118
372	0.953863	0.904555	0.93178	0.792547
372.5	0.954384	0.90531	0.932338	0.793907
373	0.9549	0.90606	0.932892	0.795261
373.5	0.95541	0.906805	0.933442	0.796609
374	0.955916	0.907544	0.933988	0.797951
374.5	0.956416	0.908277	0.934529	0.799286
375	0.95691	0.909006	0.935067	0.800616
375.5	0.9574	0.909729	0.9356	0.801939
376	0.957885	0.910446	0.93613	0.803256
376.5	0.958365	0.911159	0.936655	0.804567
377	0.958839	0.911866	0.937176	0.805872
377.5	0.959309	0.912569	0.937694	0.807171
378	0.959774	0.913266	0.938208	0.808463
378.5	0.960234	0.913958	0.938717	0.80975
379	0.96069	0.914644	0.939223	0.81103
379.5	0.96114	0.915326	0.939725	0.812305
380	0.961586	0.916003	0.940223	0.813573
380.5	0.962028	0.916675	0.940718	0.814835
381	0.962464	0.917342	0.941208	0.816091
381.5	0.962896	0.918005	0.941695	0.817341
382	0.963324	0.918662	0.942179	0.818585
382.5	0.963747	0.919315	0.942658	0.819823
383	0.964166	0.919962	0.943134	0.821054
383.5	0.96458	0.920605	0.943606	0.82228
384	0.96499	0.921244	0.944075	0.8235
384.5	0.965396	0.921877	0.94454	0.824713
385	0.965797	0.922506	0.945001	0.825921
385.5	0.966194	0.923131	0.945459	0.827123
386	0.966587	0.923751	0.945914	0.828318
386.5	0.966976	0.924366	0.946365	0.829508
387	0.96736	0.924977	0.946812	0.830692
387.5	0.967741	0.925583	0.947256	0.831869
388	0.968118	0.926185	0.947697	0.833041
388.5	0.96849	0.926782	0.948134	0.834207
389	0.968859	0.927375	0.948568	0.835367
389.5	0.969223	0.927964	0.948999	0.836521
390	0.969584	0.928549	0.949426	0.837669
390.5	0.969941	0.929129	0.94985	0.838811
391	0.970294	0.929705	0.950271	0.839947
391.5	0.970644	0.930276	0.950689	0.841077
392	0.970989	0.930844	0.951103	0.842201
392.5	0.971331	0.931407	0.951514	0.84332
393	0.971669	0.931966	0.951922	0.844433
393.5	0.972004	0.932521	0.952327	0.84554
394	0.972335	0.933072	0.952728	0.846641
394.5	0.972662	0.933619	0.953127	0.847736
395	0.972986	0.934162	0.953522	0.848825
395.5	0.973307	0.934701	0.953914	0.849909
396	0.973624	0.935236	0.954304	0.850987
396.5	0.973937	0.935767	0.95469	0.852059
397	0.974248	0.936294	0.955073	0.853125
397.5	0.974554	0.936817	0.955454	0.854186
398	0.974858	0.937337	0.955831	0.85524
398.5	0.975158	0.937853	0.956206	0.85629
399	0.975455	0.938364	0.956577	0.857333
399.5	0.975749	0.938872	0.956946	0.858371
400	0.976039	0.939377	0.957312	0.859403
400.5	0.976327	0.939878	0.957674	0.860429
401	0.976611	0.940375	0.958035	0.86145
401.5	0.976892	0.940868	0.958392	0.862465
402	0.97717	0.941358	0.958746	0.863475
402.5	0.977445	0.941844	0.959098	0.864479
403	0.977717	0.942326	0.959447	0.865477
403.5	0.977986	0.942805	0.959793	0.86647
404	0.978252	0.943281	0.960137	0.867457
404.5	0.978515	0.943753	0.960478	0.868439
405	0.978775	0.944221	0.960816	0.869415
405.5	0.979033	0.944687	0.961152	0.870386
406	0.979287	0.945148	0.961485	0.871351
406.5	0.979539	0.945607	0.961815	0.87231
407	0.979788	0.946062	0.962143	0.873265
407.5	0.980034	0.946513	0.962468	0.874213
408	0.980278	0.946962	0.96279	0.875157
408.5	0.980518	0.947407	0.96311	0.876095
409	0.980757	0.947848	0.963428	0.877027
409.5	0.980992	0.948287	0.963743	0.877954
410	0.981225	0.948722	0.964056	0.878876
410.5	0.981455	0.949154	0.964366	0.879792
411	0.981683	0.949583	0.964673	0.880704
411.5	0.981908	0.950009	0.964979	0.881609
412	0.982131	0.950432	0.965281	0.88251
412.5	0.982351	0.950852	0.965582	0.883405
413	0.982568	0.951268	0.96588	0.884295
413.5	0.982784	0.951682	0.966176	0.885179
414	0.982997	0.952092	0.966469	0.886059
414.5	0.983207	0.952499	0.96676	0.886933
415	0.983415	0.952904	0.967049	0.887802
415.5	0.983621	0.953305	0.967335	0.888666
416	0.983824	0.953704	0.96762	0.889525
416.5	0.984025	0.954099	0.967902	0.890378
417	0.984224	0.954492	0.968181	0.891226
417.5	0.984421	0.954882	0.968459	0.89207
418	0.984615	0.955269	0.968734	0.892908
418.5	0.984808	0.955653	0.969007	0.893741
419	0.984998	0.956034	0.969278	0.894569
419.5	0.985186	0.956413	0.969547	0.895392
420	0.985371	0.956789	0.969814	0.89621
420.5	0.985555	0.957162	0.970078	0.897023
421	0.985736	0.957532	0.970341	0.897831
421.5	0.985916	0.957899	0.970601	0.898634
422	0.986093	0.958264	0.970859	0.899432
422.5	0.986269	0.958626	0.971115	0.900225
423	0.986442	0.958986	0.971369	0.901013
423.5	0.986614	0.959343	0.971622	0.901796
424	0.986783	0.959697	0.971872	0.902575
424.5	0.986951	0.960048	0.97212	0.903348
425	0.987116	0.960397	0.972366	0.904117
425.5	0.98728	0.960744	0.97261	0.904881
426	0.987442	0.961088	0.972852	0.90564
426.5	0.987602	0.961429	0.973093	0.906394
427	0.98776	0.961768	0.973331	0.907143
427.5	0.987916	0.962104	0.973567	0.907888
428	0.988071	0.962438	0.973802	0.908628
428.5	0.988223	0.96277	0.974034	0.909363
429	0.988374	0.963099	0.974265	0.910094
429.5	0.988523	0.963425	0.974494	0.91082
430	0.988671	0.963749	0.974721	0.911541
430.5	0.988816	0.964071	0.974946	0.912257
431	0.988961	0.96439	0.97517	0.912969
431.5	0.989103	0.964707	0.975391	0.913677
432	0.989244	0.965022	0.975611	0.914379
432.5	0.989383	0.965334	0.975829	0.915078
433	0.98952	0.965644	0.976045	0.915771
433.5	0.989656	0.965952	0.97626	0.91646
434	0.98979	0.966257	0.976473	0.917145
434.5	0.989923	0.966561	0.976684	0.917825
435	0.990054	0.966862	0.976893	0.918501
435.5	0.990183	0.96716	0.977101	0.919172
436	0.990311	0.967457	0.977307	0.919839
436.5	0.990438	0.967751	0.977511	0.920501
437	0.990563	0.968043	0.977714	0.921159
437.5	0.990687	0.968333	0.977915	0.921812
438	0.990809	0.968621	0.978114	0.922462
438.5	0.990929	0.968906	0.978312	0.923106
439	0.991049	0.96919	0.978508	0.923747
439.5	0.991166	0.969471	0.978703	0.924383
440	0.991283	0.96975	0.978896	0.925015
440.5	0.991398	0.970027	0.979087	0.925643
441	0.991511	0.970302	0.979277	0.926266
441.5	0.991624	0.970575	0.979465	0.926885
442	0.991735	0.970846	0.979652	0.9275
442.5	0.991844	0.971115	0.979837	0.928111
443	0.991953	0.971382	0.980021	0.928718
443.5	0.99206	0.971647	0.980203	0.92932
444	0.992165	0.97191	0.980383	0.929919
444.5	0.99227	0.972171	0.980563	0.930513
445	0.992373	0.97243	0.98074	0.931103
445.5	0.992475	0.972687	0.980916	0.931689
446	0.992576	0.972942	0.981091	0.932271
446.5	0.992675	0.973195	0.981265	0.932849
447	0.992773	0.973446	0.981437	0.933423
447.5	0.992871	0.973695	0.981607	0.933993
448	0.992967	0.973943	0.981776	0.934559
448.5	0.993061	0.974188	0.981944	0.935121
449	0.993155	0.974432	0.98211	0.935679
449.5	0.993247	0.974674	0.982275	0.936233
450	0.993339	0.974914	0.982439	0.936784
450.5	0.993429	0.975152	0.982601	0.93733
451	0.993518	0.975388	0.982762	0.937872
451.5	0.993606	0.975622	0.982921	0.938411
452	0.993693	0.975855	0.983079	0.938946
452.5	0.993779	0.976086	0.983236	0.939477
453	0.993864	0.976315	0.983392	0.940004
453.5	0.993948	0.976542	0.983546	0.940528
454	0.99403	0.976768	0.983699	0.941047
454.5	0.994112	0.976992	0.983851	0.941563
455	0.994193	0.977214	0.984001	0.942076
455.5	0.994273	0.977434	0.98415	0.942584
456	0.994351	0.977653	0.984298	0.943089
456.5	0.994429	0.97787	0.984445	0.94359
457	0.994506	0.978085	0.984591	0.944088
457.5	0.994582	0.978299	0.984735	0.944582
458	0.994657	0.97851	0.984878	0.945072
458.5	0.994731	0.978721	0.98502	0.945559
459	0.994804	0.978929	0.98516	0.946042
459.5	0.994876	0.979136	0.9853	0.946522
460	0.994947	0.979342	0.985438	0.946998
460.5	0.995017	0.979545	0.985575	0.94747
461	0.995087	0.979747	0.985711	0.94794
461.5	0.995155	0.979948	0.985846	0.948405
462	0.995223	0.980147	0.98598	0.948867
462.5	0.99529	0.980344	0.986112	0.949326
463	0.995356	0.98054	0.986244	0.949782
463.5	0.995421	0.980734	0.986374	0.950233
464	0.995485	0.980927	0.986503	0.950682
464.5	0.995549	0.981118	0.986631	0.951127
465	0.995612	0.981307	0.986758	0.951569
465.5	0.995674	0.981496	0.986884	0.952008
466	0.995735	0.981682	0.987009	0.952443
466.5	0.995795	0.981867	0.987133	0.952875
467	0.995855	0.982051	0.987255	0.953303
467.5	0.995914	0.982233	0.987377	0.953729
468	0.995972	0.982413	0.987498	0.954151
468.5	0.996029	0.982592	0.987617	0.95457
469	0.996086	0.98277	0.987736	0.954986
469.5	0.996141	0.982946	0.987853	0.955398
470	0.996197	0.983121	0.98797	0.955808
470.5	0.996251	0.983294	0.988085	0.956214
471	0.996305	0.983466	0.9882	0.956617
471.5	0.996358	0.983637	0.988314	0.957017
472	0.99641	0.983806	0.988426	0.957414
472.5	0.996462	0.983974	0.988538	0.957808
473	0.996513	0.98414	0.988648	0.958199
473.5	0.996563	0.984305	0.988758	0.958586
474	0.996613	0.984468	0.988867	0.958971
474.5	0.996662	0.984631	0.988975	0.959353
475	0.99671	0.984792	0.989081	0.959732
475.5	0.996758	0.984951	0.989187	0.960107
476	0.996805	0.985109	0.989292	0.96048
476.5	0.996851	0.985266	0.989396	0.96085
477	0.996897	0.985421	0.9895	0.961217
477.5	0.996942	0.985576	0.989602	0.961581
478	0.996987	0.985729	0.989703	0.961942
478.5	0.997031	0.98588	0.989804	0.962301
479	0.997075	0.98603	0.989903	0.962656
479.5	0.997118	0.986179	0.990002	0.963009
480	0.99716	0.986327	0.9901	0.963359
480.5	0.997202	0.986474	0.990197	0.963706
481	0.997243	0.986619	0.990293	0.96405
481.5	0.997284	0.986763	0.990388	0.964391
482	0.997324	0.986906	0.990483	0.96473
482.5	0.997363	0.987047	0.990576	0.965066
483	0.997402	0.987187	0.990669	0.965399
483.5	0.997441	0.987326	0.990761	0.96573
484	0.997479	0.987464	0.990852	0.966058
484.5	0.997516	0.987601	0.990943	0.966383
485	0.997553	0.987736	0.991032	0.966706
485.5	0.99759	0.987871	0.991121	0.967026
486	0.997626	0.988004	0.991209	0.967343
486.5	0.997661	0.988135	0.991296	0.967658
487	0.997697	0.988266	0.991383	0.96797
487.5	0.997731	0.988396	0.991468	0.96828
488	0.997765	0.988524	0.991553	0.968587
488.5	0.997799	0.988651	0.991637	0.968891
489	0.997832	0.988778	0.991721	0.969193
489.5	0.997865	0.988903	0.991803	0.969493
490	0.997897	0.989026	0.991885	0.96979
490.5	0.997929	0.989149	0.991966	0.970084
491	0.99796	0.989271	0.992047	0.970376
491.5	0.997991	0.989391	0.992126	0.970666
492	0.998022	0.989511	0.992205	0.970953
492.5	0.998052	0.989629	0.992284	0.971238
493	0.998081	0.989746	0.992361	0.971521
493.5	0.998111	0.989863	0.992438	0.971801
494	0.998139	0.989978	0.992514	0.972078
494.5	0.998168	0.990092	0.99259	0.972354
495	0.998196	0.990205	0.992664	0.972627
495.5	0.998224	0.990317	0.992738	0.972897
496	0.998251	0.990428	0.992812	0.973166
496.5	0.998278	0.990538	0.992885	0.973432
497	0.998304	0.990647	0.992957	0.973696
497.5	0.99833	0.990754	0.993028	0.973957
498	0.998356	0.990861	0.993099	0.974217
498.5	0.998382	0.990967	0.993169	0.974474
499	0.998407	0.991072	0.993238	0.974729
499.5	0.998431	0.991176	0.993307	0.974982
500	0.998456	0.991279	0.993376	0.975232
500.5	0.99848	0.991381	0.993443	0.975481
501	0.998503	0.991482	0.99351	0.975727
501.5	0.998527	0.991582	0.993576	0.975971
502	0.99855	0.991681	0.993642	0.976213
502.5	0.998572	0.991779	0.993707	0.976453
503	0.998595	0.991876	0.993772	0.976691
503.5	0.998617	0.991972	0.993836	0.976927
504	0.998638	0.992067	0.993899	0.97716
504.5	0.99866	0.992161	0.993962	0.977392
505	0.998681	0.992255	0.994024	0.977621
505.5	0.998702	0.992347	0.994085	0.977849
506	0.998722	0.992439	0.994146	0.978075
506.5	0.998742	0.992529	0.994207	0.978298
507	0.998762	0.992619	0.994267	0.97852
507.5	0.998782	0.992708	0.994326	0.97874
508	0.998801	0.992796	0.994385	0.978957
508.5	0.99882	0.992883	0.994443	0.979173
509	0.998839	0.99297	0.994501	0.979387
509.5	0.998858	0.993055	0.994558	0.979599
510	0.998876	0.99314	0.994614	0.979809
510.5	0.998894	0.993223	0.99467	0.980017
511	0.998911	0.993306	0.994726	0.980223
511.5	0.998929	0.993388	0.994781	0.980428
512	0.998946	0.993469	0.994835	0.98063
512.5	0.998963	0.99355	0.994889	0.980831
513	0.99898	0.993629	0.994943	0.98103
513.5	0.998996	0.993708	0.994996	0.981227
514	0.999012	0.993786	0.995048	0.981423
514.5	0.999028	0.993863	0.9951	0.981616
515	0.999044	0.993939	0.995151	0.981808
515.5	0.999059	0.994015	0.995202	0.981998
516	0.999075	0.99409	0.995253	0.982187
516.5	0.99909	0.994164	0.995303	0.982373
517	0.999104	0.994237	0.995352	0.982558
517.5	0.999119	0.994309	0.995401	0.982742
518	0.999133	0.994381	0.99545	0.982923
518.5	0.999147	0.994452	0.995498	0.983103
519	0.999161	0.994522	0.995546	0.983281
519.5	0.999175	0.994591	0.995593	0.983458
520	0.999189	0.99466	0.995639	0.983633
520.5	0.999202	0.994728	0.995686	0.983806
521	0.999215	0.994795	0.995731	0.983978
521.5	0.999228	0.994862	0.995777	0.984148
522	0.999241	0.994928	0.995822	0.984316
522.5	0.999253	0.994993	0.995866	0.984483
523	0.999265	0.995057	0.99591	0.984649
523.5	0.999277	0.995121	0.995954	0.984813
524	0.999289	0.995184	0.995997	0.984975
524.5	0.999301	0.995246	0.99604	0.985136
525	0.999313	0.995308	0.996082	0.985295
525.5	0.999324	0.995369	0.996124	0.985453
526	0.999335	0.995429	0.996166	0.985609
526.5	0.999346	0.995489	0.996207	0.985764
527	0.999357	0.995548	0.996248	0.985917
527.5	0.999368	0.995606	0.996288	0.986069
528	0.999379	0.995664	0.996328	0.98622
528.5	0.999389	0.995721	0.996367	0.986369
529	0.999399	0.995777	0.996407	0.986516
529.5	0.999409	0.995833	0.996445	0.986662
530	0.999419	0.995888	0.996484	0.986807
530.5	0.999429	0.995943	0.996522	0.986951
531	0.999439	0.995997	0.996559	0.987093
531.5	0.999448	0.99605	0.996597	0.987233
532	0.999457	0.996103	0.996634	0.987373
532.5	0.999467	0.996155	0.99667	0.987511
533	0.999476	0.996207	0.996706	0.987647
533.5	0.999484	0.996258	0.996742	0.987782
534	0.999493	0.996308	0.996777	0.987916
534.5	0.999502	0.996358	0.996812	0.988049
535	0.99951	0.996407	0.996847	0.988181
535.5	0.999519	0.996456	0.996882	0.988311
536	0.999527	0.996504	0.996916	0.98844
536.5	0.999535	0.996551	0.996949	0.988567
537	0.999543	0.996598	0.996983	0.988693
537.5	0.999551	0.996644	0.997016	0.988819
538	0.999558	0.99669	0.997048	0.988942
538.5	0.999566	0.996736	0.997081	0.989065
539	0.999573	0.996781	0.997113	0.989186
539.5	0.999581	0.996825	0.997145	0.989307
540	0.999588	0.996869	0.997176	0.989426
540.5	0.999595	0.996912	0.997207	0.989544
541	0.999602	0.996954	0.997238	0.98966
541.5	0.999609	0.996997	0.997268	0.989776
542	0.999616	0.997038	0.997298	0.98989
542.5	0.999622	0.99708	0.997328	0.990004
543	0.999629	0.99712	0.997358	0.990116
543.5	0.999635	0.997161	0.997387	0.990227
544	0.999642	0.9972	0.997416	0.990337
544.5	0.999648	0.99724	0.997445	0.990445
545	0.999654	0.997278	0.997473	0.990553
545.5	0.99966	0.997317	0.997501	0.99066
546	0.999666	0.997354	0.997529	0.990765
546.5	0.999672	0.997392	0.997556	0.99087
547	0.999677	0.997429	0.997583	0.990973
547.5	0.999683	0.997465	0.99761	0.991075
548	0.999689	0.997501	0.997637	0.991177
548.5	0.999694	0.997537	0.997663	0.991277
549	0.9997	0.997572	0.997689	0.991376
549.5	0.999705	0.997607	0.997715	0.991475
550	0.99971	0.997641	0.997741	0.991572
550.5	0.999715	0.997675	0.997766	0.991668
551	0.99972	0.997708	0.997791	0.991763
551.5	0.999725	0.997741	0.997816	0.991858
552	0.99973	0.997774	0.99784	0.991951
552.5	0.999735	0.997806	0.997865	0.992044
553	0.999739	0.997838	0.997889	0.992135
553.5	0.999744	0.997869	0.997912	0.992225
554	0.999749	0.9979	0.997936	0.992315
554.5	0.999753	0.99793	0.997959	0.992404
555	0.999757	0.997961	0.997982	0.992491
555.5	0.999762	0.99799	0.998005	0.992578
556	0.999766	0.99802	0.998028	0.992664
556.5	0.99977	0.998049	0.99805	0.992749
557	0.999774	0.998077	0.998072	0.992833
557.5	0.999778	0.998106	0.998094	0.992916
558	0.999782	0.998134	0.998115	0.992999
558.5	0.999786	0.998161	0.998137	0.99308
559	0.99979	0.998188	0.998158	0.993161
559.5	0.999794	0.998215	0.998179	0.993241
560	0.999798	0.998242	0.9982	0.99332
560.5	0.999801	0.998268	0.99822	0.993398
561	0.999805	0.998294	0.998241	0.993475
561.5	0.999808	0.998319	0.998261	0.993552
562	0.999812	0.998344	0.99828	0.993627
562.5	0.999815	0.998369	0.9983	0.993702
563	0.999819	0.998394	0.99832	0.993776
563.5	0.999822	0.998418	0.998339	0.99385
564	0.999825	0.998441	0.998358	0.993922
564.5	0.999828	0.998465	0.998377	0.993994
565	0.999831	0.998488	0.998395	0.994065
565.5	0.999834	0.998511	0.998414	0.994135
566	0.999837	0.998534	0.998432	0.994205
566.5	0.99984	0.998556	0.99845	0.994273
567	0.999843	0.998578	0.998468	0.994341
567.5	0.999846	0.998599	0.998485	0.994409
568	0.999849	0.998621	0.998503	0.994475
568.5	0.999852	0.998642	0.99852	0.994541
569	0.999855	0.998663	0.998537	0.994606
569.5	0.999857	0.998683	0.998554	0.99467
570	0.99986	0.998703	0.998571	0.994734
570.5	0.999862	0.998723	0.998587	0.994797
571	0.999865	0.998743	0.998604	0.99486
571.5	0.999867	0.998762	0.99862	0.994921
572	0.99987	0.998782	0.998636	0.994982
572.5	0.999872	0.9988	0.998652	0.995042
573	0.999875	0.998819	0.998668	0.995102
573.5	0.999877	0.998837	0.998683	0.995161
574	0.999879	0.998855	0.998698	0.995219
574.5	0.999882	0.998873	0.998714	0.995277
575	0.999884	0.998891	0.998729	0.995334
575.5	0.999886	0.998908	0.998743	0.995391
576	0.999888	0.998925	0.998758	0.995447
576.5	0.99989	0.998942	0.998773	0.995502
577	0.999892	0.998959	0.998787	0.995556
577.5	0.999894	0.998975	0.998801	0.99561
578	0.999896	0.998991	0.998815	0.995664
578.5	0.999898	0.999007	0.998829	0.995717
579	0.9999	0.999023	0.998843	0.995769
579.5	0.999902	0.999038	0.998856	0.995821
580	0.999904	0.999054	0.99887	0.995872
580.5	0.999906	0.999069	0.998883	0.995922
581	0.999907	0.999083	0.998896	0.995972
581.5	0.999909	0.999098	0.998909	0.996021
582	0.999911	0.999112	0.998922	0.99607
582.5	0.999912	0.999127	0.998935	0.996119
583	0.999914	0.999141	0.998947	0.996166
583.5	0.999916	0.999154	0.99896	0.996213
584	0.999917	0.999168	0.998972	0.99626
584.5	0.999919	0.999181	0.998984	0.996306
585	0.99992	0.999194	0.998996	0.996352
585.5	0.999922	0.999207	0.999008	0.996397
586	0.999923	0.99922	0.99902	0.996442
586.5	0.999925	0.999233	0.999032	0.996486
587	0.999926	0.999245	0.999043	0.996529
587.5	0.999928	0.999257	0.999055	0.996572
588	0.999929	0.999269	0.999066	0.996615
588.5	0.99993	0.999281	0.999077	0.996657
589	0.999932	0.999293	0.999088	0.996699
589.5	0.999933	0.999305	0.999099	0.99674
590	0.999934	0.999316	0.99911	0.996781
590.5	0.999936	0.999327	0.99912	0.996821
591	0.999937	0.999338	0.999131	0.996861
591.5	0.999938	0.999349	0.999141	0.9969
592	0.999939	0.99936	0.999152	0.996939
592.5	0.99994	0.99937	0.999162	0.996977
593	0.999942	0.999381	0.999172	0.997015
593.5	0.999943	0.999391	0.999182	0.997053
594	0.999944	0.999401	0.999192	0.99709
594.5	0.999945	0.999411	0.999201	0.997126
595	0.999946	0.99942	0.999211	0.997163
595.5	0.999947	0.99943	0.99922	0.997199
596	0.999948	0.99944	0.99923	0.997234
596.5	0.999949	0.999449	0.999239	0.997269
597	0.99995	0.999458	0.999248	0.997304
597.5	0.999951	0.999467	0.999257	0.997338
598	0.999952	0.999476	0.999266	0.997372
598.5	0.999953	0.999485	0.999275	0.997405
599	0.999954	0.999493	0.999284	0.997438
599.5	0.999955	0.999502	0.999293	0.997471
600	0.999956	0.99951	0.999301	0.997503
600.5	0.999956	0.999518	0.99931	0.997535
601	0.999957	0.999527	0.999318	0.997566
601.5	0.999958	0.999534	0.999326	0.997597
602	0.999959	0.999542	0.999335	0.997628
602.5	0.99996	0.99955	0.999343	0.997658
603	0.999961	0.999558	0.999351	0.997688
603.5	0.999961	0.999565	0.999359	0.997718
604	0.999962	0.999573	0.999367	0.997747
604.5	0.999963	0.99958	0.999374	0.997776
605	0.999964	0.999587	0.999382	0.997805
605.5	0.999964	0.999594	0.99939	0.997833
606	0.999965	0.999601	0.999397	0.997861
606.5	0.999966	0.999608	0.999404	0.997889
607	0.999966	0.999614	0.999412	0.997916
607.5	0.999967	0.999621	0.999419	0.997943
608	0.999968	0.999627	0.999426	0.99797
608.5	0.999968	0.999634	0.999433	0.997996
609	0.999969	0.99964	0.99944	0.998022
609.5	0.99997	0.999646	0.999447	0.998047
610	0.99997	0.999652	0.999454	0.998073
610.5	0.999971	0.999658	0.999461	0.998098
611	0.999971	0.999664	0.999467	0.998123
611.5	0.999972	0.99967	0.999474	0.998147
612	0.999973	0.999676	0.99948	0.998171
612.5	0.999973	0.999681	0.999487	0.998195
613	0.999974	0.999687	0.999493	0.998219
613.5	0.999974	0.999692	0.999499	0.998242
614	0.999975	0.999698	0.999506	0.998265
614.5	0.999975	0.999703	0.999512	0.998288
615	0.999976	0.999708	0.999518	0.99831
615.5	0.999976	0.999713	0.999524	0.998332
616	0.999977	0.999718	0.99953	0.998354
616.5	0.999977	0.999723	0.999536	0.998376
617	0.999978	0.999728	0.999541	0.998397
617.5	0.999978	0.999733	0.999547	0.998419
618	0.999978	0.999737	0.999553	0.998439
618.5	0.999979	0.999742	0.999558	0.99846
619	0.999979	0.999747	0.999564	0.99848
619.5	0.99998	0.999751	0.999569	0.9985
620	0.99998	0.999755	0.999575	0.99852
620.5	0.999981	0.99976	0.99958	0.99854
621	0.999981	0.999764	0.999585	0.998559
621.5	0.999981	0.999768	0.999591	0.998578
622	0.999982	0.999772	0.999596	0.998597
622.5	0.999982	0.999776	0.999601	0.998616
623	0.999982	0.99978	0.999606	0.998634
623.5	0.999983	0.999784	0.999611	0.998653
624	0.999983	0.999788	0.999616	0.998671
624.5	0.999984	0.999792	0.999621	0.998688
625	0.999984	0.999795	0.999625	0.998706
625.5	0.999984	0.999799	0.99963	0.998723
626	0.999984	0.999803	0.999635	0.99874
626.5	0.999985	0.999806	0.999639	0.998757
627	0.999985	0.99981	0.999644	0.998774
627.5	0.999985	0.999813	0.999649	0.99879
628	0.999986	0.999816	0.999653	0.998807
628.5	0.999986	0.99982	0.999657	0.998823
629	0.999986	0.999823	0.999662	0.998838
629.5	0.999987	0.999826	0.999666	0.998854
630	0.999987	0.999829	0.99967	0.99887
630.5	0.999987	0.999832	0.999675	0.998885
631	0.999987	0.999835	0.999679	0.9989
631.5	0.999988	0.999838	0.999683	0.998915
632	0.999988	0.999841	0.999687	0.998929
632.5	0.999988	0.999844	0.999691	0.998944
633	0.999988	0.999847	0.999695	0.998958
633.5	0.999989	0.99985	0.999699	0.998972
634	0.999989	0.999852	0.999703	0.998986
634.5	0.999989	0.999855	0.999706	0.999
635	0.999989	0.999858	0.99971	0.999014
635.5	0.99999	0.99986	0.999714	0.999027
636	0.99999	0.999863	0.999718	0.99904
636.5	0.99999	0.999865	0.999721	0.999054
637	0.99999	0.999868	0.999725	0.999066
637.5	0.99999	0.99987	0.999728	0.999079
638	0.999991	0.999873	0.999732	0.999092
638.5	0.999991	0.999875	0.999735	0.999104
639	0.999991	0.999877	0.999739	0.999116
639.5	0.999991	0.999879	0.999742	0.999129
640	0.999991	0.999882	0.999746	0.999141
640.5	0.999992	0.999884	0.999749	0.999152
641	0.999992	0.999886	0.999752	0.999164
641.5	0.999992	0.999888	0.999755	0.999175
642	0.999992	0.99989	0.999758	0.999187
642.5	0.999992	0.999892	0.999762	0.999198
643	0.999992	0.999894	0.999765	0.999209
643.5	0.999993	0.999896	0.999768	0.99922
644	0.999993	0.999898	0.999771	0.999231
644.5	0.999993	0.9999	0.999774	0.999241
645	0.999993	0.999902	0.999777	0.999252
645.5	0.999993	0.999904	0.99978	0.999262
646	0.999993	0.999905	0.999783	0.999273
646.5	0.999993	0.999907	0.999785	0.999283
647	0.999994	0.999909	0.999788	0.999293
647.5	0.999994	0.99991	0.999791	0.999302
648	0.999994	0.999912	0.999794	0.999312
648.5	0.999994	0.999914	0.999797	0.999322
649	0.999994	0.999915	0.999799	0.999331
649.5	0.999994	0.999917	0.999802	0.99934
650	0.999994	0.999919	0.999804	0.99935
650.5	0.999995	0.99992	0.999807	0.999359
651	0.999995	0.999922	0.99981	0.999368
651.5	0.999995	0.999923	0.999812	0.999377
652	0.999995	0.999924	0.999815	0.999385
652.5	0.999995	0.999926	0.999817	0.999394
653	0.999995	0.999927	0.999819	0.999402
653.5	0.999995	0.999929	0.999822	0.999411
654	0.999995	0.99993	0.999824	0.999419
654.5	0.999995	0.999931	0.999827	0.999427
655	0.999995	0.999933	0.999829	0.999435
655.5	0.999996	0.999934	0.999831	0.999443
656	0.999996	0.999935	0.999833	0.999451
656.5	0.999996	0.999936	0.999836	0.999459
657	0.999996	0.999938	0.999838	0.999466
657.5	0.999996	0.999939	0.99984	0.999474
658	0.999996	0.99994	0.999842	0.999481
658.5	0.999996	0.999941	0.999844	0.999489
659	0.999996	0.999942	0.999846	0.999496
659.5	0.999996	0.999943	0.999848	0.999503
660	0.999996	0.999944	0.99985	0.99951
660.5	0.999996	0.999945	0.999852	0.999517
661	0.999997	0.999946	0.999854	0.999524
661.5	0.999997	0.999947	0.999856	0.999531
662	0.999997	0.999948	0.999858	0.999537
662.5	0.999997	0.999949	0.99986	0.999544
663	0.999997	0.99995	0.999862	0.99955
663.5	0.999997	0.999951	0.999864	0.999557
664	0.999997	0.999952	0.999866	0.999563
664.5	0.999997	0.999953	0.999868	0.999569
665	0.999997	0.999954	0.999869	0.999576
665.5	0.999997	0.999955	0.999871	0.999582
666	0.999997	0.999956	0.999873	0.999588
666.5	0.999997	0.999957	0.999875	0.999594
667	0.999997	0.999957	0.999876	0.999599
667.5	0.999997	0.999958	0.999878	0.999605
668	0.999997	0.999959	0.99988	0.999611
668.5	0.999998	0.99996	0.999881	0.999616
669	0.999998	0.999961	0.999883	0.999622
669.5	0.999998	0.999961	0.999885	0.999627
670	0.999998	0.999962	0.999886	0.999633
670.5	0.999998	0.999963	0.999888	0.999638
671	0.999998	0.999964	0.999889	0.999643
671.5	0.999998	0.999964	0.999891	0.999648
672	0.999998	0.999965	0.999892	0.999653
672.5	0.999998	0.999966	0.999894	0.999658
673	0.999998	0.999966	0.999895	0.999663
673.5	0.999998	0.999967	0.999897	0.999668
674	0.999998	0.999968	0.999898	0.999673
674.5	0.999998	0.999968	0.9999	0.999678
675	0.999998	0.999969	0.999901	0.999683
675.5	0.999998	0.999969	0.999902	0.999687
676	0.999998	0.99997	0.999904	0.999692
676.5	0.999998	0.999971	0.999905	0.999696
677	0.999998	0.999971	0.999906	0.999701
677.5	0.999998	0.999972	0.999908	0.999705
678	0.999998	0.999972	0.999909	0.999709
678.5	0.999998	0.999973	0.99991	0.999713
679	0.999998	0.999973	0.999911	0.999718
679.5	0.999998	0.999974	0.999913	0.999722
680	0.999999	0.999974	0.999914	0.999726
680.5	0.999999	0.999975	0.999915	0.99973
681	0.999999	0.999975	0.999916	0.999734
681.5	0.999999	0.999976	0.999917	0.999738
682	0.999999	0.999976	0.999919	0.999742
682.5	0.999999	0.999977	0.99992	0.999745
683	0.999999	0.999977	0.999921	0.999749
683.5	0.999999	0.999978	0.999922	0.999753
684	0.999999	0.999978	0.999923	0.999756
684.5	0.999999	0.999979	0.999924	0.99976
685	0.999999	0.999979	0.999925	0.999764
685.5	0.999999	0.999979	0.999926	0.999767
686	0.999999	0.99998	0.999927	0.99977
686.5	0.999999	0.99998	0.999928	0.999774
687	0.999999	0.999981	0.999929	0.999777
687.5	0.999999	0.999981	0.99993	0.99978
688	0.999999	0.999981	0.999931	0.999784
688.5	0.999999	0.999982	0.999932	0.999787
689	0.999999	0.999982	0.999933	0.99979
689.5	0.999999	0.999982	0.999934	0.999793
690	0.999999	0.999983	0.999935	0.999796
690.5	0.999999	0.999983	0.999936	0.999799
691	0.999999	0.999984	0.999937	0.999802
691.5	0.999999	0.999984	0.999938	0.999805
692	0.999999	0.999984	0.999939	0.999808
692.5	0.999999	0.999984	0.99994	0.999811
693	0.999999	0.999985	0.99994	0.999814
693.5	0.999999	0.999985	0.999941	0.999817
694	0.999999	0.999985	0.999942	0.999819
694.5	0.999999	0.999986	0.999943	0.999822
695	0.999999	0.999986	0.999944	0.999825
695.5	0.999999	0.999986	0.999945	0.999827
696	0.999999	0.999987	0.999945	0.99983
696.5	0.999999	0.999987	0.999946	0.999832
697	0.999999	0.999987	0.999947	0.999835
697.5	0.999999	0.999987	0.999948	0.999837
698	0.999999	0.999988	0.999948	0.99984
698.5	0.999999	0.999988	0.999949	0.999842
699	0.999999	0.999988	0.99995	0.999845
699.5	0.999999	0.999988	0.999951	0.999847
700	0.999999	0.999989	0.999951	0.999849
700.5	0.999999	0.999989	0.999952	0.999851
701	0.999999	0.999989	0.999953	0.999854
701.5	0.999999	0.999989	0.999953	0.999856
702	0.999999	0.999989	0.999954	0.999858
702.5	0.999999	0.99999	0.999955	0.99986
703	0.999999	0.99999	0.999955	0.999862
703.5	1	0.99999	0.999956	0.999864
704	1	0.99999	0.999957	0.999866
704.5	1	0.99999	0.999957	0.999868
705	1	0.999991	0.999958	0.99987
705.5	1	0.999991	0.999959	0.999872
706	1	0.999991	0.999959	0.999874
706.5	1	0.999991	0.99996	0.999876
707	1	0.999991	0.99996	0.999878
707.5	1	0.999992	0.999961	0.99988
708	1	0.999992	0.999962	0.999882
708.5	1	0.999992	0.999962	0.999884
709	1	0.999992	0.999963	0.999885
709.5	1	0.999992	0.999963	0.999887
710	1	0.999992	0.999964	0.999889
710.5	1	0.999993	0.999964	0.999891
711	1	0.999993	0.999965	0.999892
711.5	1	0.999993	0.999965	0.999894
712	1	0.999993	0.999966	0.999895
712.5	1	0.999993	0.999966	0.999897
713	1	0.999993	0.999967	0.999899
713.5	1	0.999993	0.999967	0.9999
714	1	0.999994	0.999968	0.999902
714.5	1	0.999994	0.999968	0.999903
715	1	0.999994	0.999969	0.999905
715.5	1	0.999994	0.999969	0.999906
716	1	0.999994	0.99997	0.999908
716.5	1	0.999994	0.99997	0.999909
717	1	0.999994	0.999971	0.99991
717.5	1	0.999994	0.999971	0.999912
718	1	0.999995	0.999971	0.999913
718.5	1	0.999995	0.999972	0.999915
719	1	0.999995	0.999972	0.999916
719.5	1	0.999995	0.999973	0.999917
720	1	0.999995	0.999973	0.999918
720.5	1	0.999995	0.999974	0.99992
721	1	0.999995	0.999974	0.999921
721.5	1	0.999995	0.999974	0.999922
722	1	0.999995	0.999975	0.999923
722.5	1	0.999995	0.999975	0.999925
723	1	0.999996	0.999975	0.999926
723.5	1	0.999996	0.999976	0.999927
724	1	0.999996	0.999976	0.999928
724.5	1	0.999996	0.999977	0.999929
725	1	0.999996	0.999977	0.99993
725.5	1	0.999996	0.999977	0.999931
726	1	0.999996	0.999978	0.999932
726.5	1	0.999996	0.999978	0.999933
727	1	0.999996	0.999978	0.999934
727.5	1	0.999996	0.999979	0.999935
728	1	0.999996	0.999979	0.999936
728.5	1	0.999997	0.999979	0.999937
729	1	0.999997	0.99998	0.999938
729.5	1	0.999997	0.99998	0.999939
730	1	0.999997	0.99998	0.99994
730.5	1	0.999997	0.999981	0.999941
731	1	0.999997	0.999981	0.999942
731.5	1	0.999997	0.999981	0.999943
732	1	0.999997	0.999981	0.999944
732.5	1	0.999997	0.999982	0.999945
733	1	0.999997	0.999982	0.999946
733.5	1	0.999997	0.999982	0.999947
734	1	0.999997	0.999983	0.999947
734.5	1	0.999997	0.999983	0.999948
735	1	0.999997	0.999983	0.999949
735.5	1	0.999997	0.999983	0.99995
736	1	0.999997	0.999984	0.999951
736.5	1	0.999998	0.999984	0.999951
737	1	0.999998	0.999984	0.999952
737.5	1	0.999998	0.999984	0.999953
738	1	0.999998	0.999985	0.999954
738.5	1	0.999998	0.999985	0.999954
739	1	0.999998	0.999985	0.999955
739.5	1	0.999998	0.999985	0.999956
740	1	0.999998	0.999986	0.999957
740.5	1	0.999998	0.999986	0.999957
741	1	0.999998	0.999986	0.999958
741.5	1	0.999998	0.999986	0.999959
742	1	0.999998	0.999986	0.999959
742.5	1	0.999998	0.999987	0.99996
743	1	0.999998	0.999987	0.999961
743.5	1	0.999998	0.999987	0.999961
744	1	0.999998	0.999987	0.999962
744.5	1	0.999998	0.999987	0.999962
745	1	0.999998	0.999988	0.999963
745.5	1	0.999998	0.999988	0.999964
746	1	0.999998	0.999988	0.999964
746.5	1	0.999998	0.999988	0.999965
747	1	0.999998	0.999988	0.999965
747.5	1	0.999998	0.999989	0.999966
748	1	0.999998	0.999989	0.999966
748.5	1	0.999999	0.999989	0.999967
749	1	0.999999	0.999989	0.999967
749.5	1	0.999999	0.999989	0.999968
750	1	0.999999	0.999989	0.999969
750.5	1	0.999999	0.99999	0.999969
751	1	0.999999	0.99999	0.99997
751.5	1	0.999999	0.99999	0.99997
752	1	0.999999	0.99999	0.99997
752.5	1	0.999999	0.99999	0.999971
753	1	0.999999	0.99999	0.999971
753.5	1	0.999999	0.999991	0.999972
754	1	0.999999	0.999991	0.999972
754.5	1	0.999999	0.999991	0.999973
755	1	0.999999	0.999991	0.999973
755.5	1	0.999999	0.999991	0.999974
756	1	0.999999	0.999991	0.999974
756.5	1	0.999999	0.999991	0.999975
757	1	0.999999	0.999992	0.999975
757.5	1	0.999999	0.999992	0.999975
758	1	0.999999	0.999992	0.999976
758.5	1	0.999999	0.999992	0.999976
759	1	0.999999	0.999992	0.999977
759.5	1	0.999999	0.999992	0.999977
760	1	0.999999	0.999992	0.999977
760.5	1	0.999999	0.999992	0.999978
761	1	0.999999	0.999993	0.999978
761.5	1	0.999999	0.999993	0.999978
762	1	0.999999	0.999993	0.999979
762.5	1	0.999999	0.999993	0.999979
763	1	0.999999	0.999993	0.999979
763.5	1	0.999999	0.999993	0.99998
764	1	0.999999	0.999993	0.99998
764.5	1	0.999999	0.999993	0.99998
765	1	0.999999	0.999994	0.999981
765.5	1	0.999999	0.999994	0.999981
766	1	0.999999	0.999994	0.999981
766.5	1	0.999999	0.999994	0.999982
767	1	0.999999	0.999994	0.999982
767.5	1	0.999999	0.999994	0.999982
768	1	0.999999	0.999994	0.999983
768.5	1	0.999999	0.999994	0.999983
769	1	0.999999	0.999994	0.999983
769.5	1	0.999999	0.999994	0.999983
770	1	0.999999	0.999995	0.999984
770.5	1	0.999999	0.999995	0.999984
771	1	0.999999	0.999995	0.999984
771.5	1	0.999999	0.999995	0.999984
772	1	0.999999	0.999995	0.999985
772.5	1	0.999999	0.999995	0.999985
773	1	1	0.999995	0.999985
773.5	1	1	0.999995	0.999985
774	1	1	0.999995	0.999986
774.5	1	1	0.999995	0.999986
775	1	1	0.999995	0.999986
775.5	1	1	0.999995	0.999986
776	1	1	0.999996	0.999987
776.5	1	1	0.999996	0.999987
777	1	1	0.999996	0.999987
777.5	1	1	0.999996	0.999987
778	1	1	0.999996	0.999987
778.5	1	1	0.999996	0.999988
779	1	1	0.999996	0.999988
779.5	1	1	0.999996	0.999988
780	1	1	0.999996	0.999988
780.5	1	1	0.999996	0.999988
781	1	1	0.999996	0.999989
781.5	1	1	0.999996	0.999989
782	1	1	0.999996	0.999989
782.5	1	1	0.999996	0.999989
783	1	1	0.999996	0.999989
783.5	1	1	0.999997	0.99999
784	1	1	0.999997	0.99999
784.5	1	1	0.999997	0.99999
785	1	1	0.999997	0.99999
785.5	1	1	0.999997	0.99999
786	1	1	0.999997	0.99999
786.5	1	1	0.999997	0.999991
787	1	1	0.999997	0.999991
787.5	1	1	0.999997	0.999991
788	1	1	0.999997	0.999991
788.5	1	1	0.999997	0.999991
789	1	1	0.999997	0.999991
789.5	1	1	0.999997	0.999991
790	1	1	0.999997	0.999992
790.5	1	1	0.999997	0.999992
791	1	1	0.999997	0.999992
791.5	1	1	0.999997	0.999992
792	1	1	0.999997	0.999992
792.5	1	1	0.999997	0.999992
793	1	1	0.999997	0.999992
793.5	1	1	0.999998	0.999993
794	1	1	0.999998	0.999993
794.5	1	1	0.999998	0.999993
795	1	1	0.999998	0.999993
795.5	1	1	0.999998	0.999993
796	1	1	0.999998	0.999993
796.5	1	1	0.999998	0.999993
797	1	1	0.999998	0.999993
797.5	1	1	0.999998	0.999994
798	1	1	0.999998	0.999994
798.5	1	1	0.999998	0.999994
799	1	1	0.999998	0.999994
799.5	1	1	0.999998	0.999994
800	1	1	0.999998	0.999994

## Sheet: Fig3c
Average excitation originating per layer
		cell1	cell2	cell3	cell4	cell5	cell6	cell7	cell8	cell9	cell10	cell11
L1	SST P8-12	0.265071	0.131879	0.123117	0.181429	0.435686	0.0961228	0.113823	0.178733	0.131336	0.138622
	SST P21+	0.11544	0.179503	0.308376	0.128938	0.172472	0.183131	0.183626	0.162186	0.156454
	VIP P8-12	0.300973	0.0829184	0.27439	0.222147	0.239761	0.205116	0.17907	0.374416	0.171212	0.131996	0.276942
	VIP P21+	0.226585	0.198559	0.17551	0.251929	0.142318	0.231072	0.185705	0.114597	0.185297	0.241676
L2/3	SST P8-12	0.579228	0.489907	0.728092	0.552497	0.404861	0.450087	0.636843	0.346195	0.395346	0.48854
	SST P21+	0.320829	0.280961	0.352528	0.407641	0.277894	0.245521	0.38474	0.288391	0.420161
	VIP P8-12	0.289947	0.43585	0.248046	0.196106	0.215258	0.216046	0.22044	0.298599	0.298943	0.39638	0.13742
	VIP P21+	0.212309	0.201415	0.282756	0.292383	0.263731	0.229974	0.241091	0.139959	0.24055	0.223805
L4	SST P8-12	0.0560201	0.120809	0.0554445	0.104048	0.0641183	0.261525	0.0949818	0.176086	0.190434	0.171241
	SST P21+	0.223755	0.201643	0.128963	0.201575	0.232648	0.205566	0.159315	0.212187	0.140968
	VIP P8-12	0.138142	0.289535	0.125535	0.202508	0.200703	0.227269	0.247148	0.170729	0.171557	0.177568	0.524918
	VIP P21+	0.202342	0.203662	0.214406	0.177853	0.251401	0.195038	0.210574	0.507042	0.214585	0.198027
L5	SST P8-12	0.052024	0.179165	0.0473424	0.0894207	0.0487328	0.100422	0.103114	0.153909	0.150971	0.126608
	SST P21+	0.190384	0.169594	0.107856	0.143276	0.166125	0.179167	0.123992	0.165528	0.137436
	VIP P8-12	0.14495	0.126382	0.152658	0.193923	0.169525	0.171158	0.235507	0.0834475	0.183148	0.17062	0.0278395
	VIP P21+	0.170916	0.188938	0.173476	0.135956	0.193556	0.184306	0.1783	0.125278	0.177723	0.173969
L6	SST P8-12	0.047657	0.0782408	0.0460044	0.0726049	0.046602	0.0918433	0.0512381	0.145076	0.131913	0.0749892
	SST P21+	0.149591	0.168299	0.102276	0.11857	0.150861	0.186615	0.148326	0.171707	0.144982
	VIP P8-12	0.125987	0.065315	0.199371	0.185316	0.174752	0.18041	0.117835	0.0728083	0.17514	0.123437	0.03288
	VIP P21+	0.187848	0.207426	0.153851	0.141878	0.148994	0.15961	0.184331	0.113125	0.181846	0.162523

## Sheet: Fig3d
Excitation originating in L2/3 per distance from cell soma
		0 um	1 um	2 um	3 um	4 um	5 um	6 um	7 um	8 um	9 um	10 um	11 um	12 um	13 um	14 um	15 um	16 um	17 um	18 um	19 um	20 um	21 um	22 um	23 um	24 um	25 um	26 um	27 um	28 um	29 um	30 um	31 um	32 um	33 um	34 um	35 um	36 um	37 um	38 um	39 um	40 um	41 um	42 um	43 um	44 um	45 um	46 um	47 um
SST_P8-12	cell1 (left)	2.43214	2.43214	2.43214	2.43214	2.43214	2.43214	2.45448	2.48295	2.51866	2.56276	2.61636	2.68052	2.75612	2.84381	2.94396	3.05656	3.1812	3.31702	3.46273	3.61664	3.77668	3.94051	4.10563	4.26946	4.4295	4.58341	4.72912	4.86494	4.98958	5.10218	5.20233	5.29002	5.36562	5.42978	5.48338	5.52748	5.56319	5.59166	5.29273	5.29273	5.29273	5.29273	5.29273	5.29273	5.29273	5.29273	5.29273	5.29273
	cell1 (right)	2.43214	2.43214	2.43214	2.43214	2.43214	2.43214	2.43214	2.43214	2.44502	2.46144	2.48204	2.50747	2.53838	2.57538	2.61898	2.66956	2.72731	2.79225	2.86413	2.94246	3.0265	3.11526	3.20756	3.30204	3.39727	3.49175	3.58405	3.67281	3.75685	3.83518	3.90706	3.972	4.02976	4.08033	4.12393	4.16093	4.19185	4.21728	4.23787	4.25429	3.81561	3.81561	3.81561	3.81561	3.81561	3.81561	3.81561	3.81561
	cell2 (left)	1.17914	1.17914	1.17914	1.17914	1.17914	1.17914	1.22314	1.2792	1.34951	1.43634	1.54189	1.66822	1.81707	1.98974	2.18694	2.40866	2.65407	2.92151	3.20843	3.51148	3.8266	4.1492	4.47432	4.79691	5.11203	5.41508	5.702	5.96944	6.21486	6.43657	6.63377	6.80644	6.9553	7.08162	7.18718	7.274	7.34431	7.40037	7.83108	7.83108	7.83108	7.83108	7.83108	7.83108	7.83108	7.83108	7.83108	7.83108
	cell2 (right)	1.17914	1.17914	1.17914	1.17914	1.17914	1.17914	1.17914	1.17914	1.22796	1.29017	1.36818	1.46452	1.58164	1.72182	1.88698	2.07857	2.29738	2.54339	2.8157	3.11245	3.43081	3.76707	4.11672	4.47467	4.83542	5.19336	5.54302	5.87927	6.19764	6.49438	6.76669	7.0127	7.23151	7.42311	7.58827	7.72844	7.84556	7.9419	8.01992	8.08212	8.15252	8.15252	8.15252	8.15252	8.15252	8.15252	8.15252	8.15252
	cell3 (left)	1.14475	1.14475	1.14475	1.14475	1.14475	1.14475	1.14782	1.15173	1.15663	1.16269	1.17005	1.17886	1.18924	1.20128	1.21503	1.23049	1.24761	1.26626	1.28627	1.3074	1.32937	1.35187	1.37454	1.39704	1.41902	1.44015	1.46016	1.47881	1.49592	1.51138	1.52514	1.53718	1.54756	1.55637	1.56373	1.56978	1.57469	1.5786	1.51239	1.51239	1.51239	1.51239	1.51239	1.51239	1.51239	1.51239	1.51239	1.51239
	cell3 (right)	1.14475	1.14475	1.14475	1.14475	1.14475	1.14475	1.14475	1.14475	1.16972	1.20154	1.24145	1.29074	1.35065	1.42235	1.50684	1.60485	1.71678	1.84262	1.98192	2.13372	2.29658	2.46859	2.64745	2.83055	3.01509	3.1982	3.37706	3.54907	3.71193	3.86373	4.00303	4.12887	4.2408	4.33881	4.4233	4.495	4.55491	4.6042	4.64411	4.67592	4.94509	4.94509	4.94509	4.94509	4.94509	4.94509	4.94509	4.94509
	cell4 (left)	5.25427	5.25427	5.25427	5.25427	5.25427	5.25427	5.25427	5.27734	5.30674	5.34362	5.38915	5.44451	5.51076	5.58882	5.67938	5.7828	5.89907	6.02778	6.16804	6.31851	6.47744	6.6427	6.81188	6.98239	7.15157	7.31683	7.47576	7.62624	7.76649	7.8952	8.01148	8.11489	8.20545	8.28351	8.34977	8.40512	8.45066	8.48753	8.51693	8.54001	8.54001	8.54001	8.54001	8.54001	8.54001	8.54001	8.54001	8.54001
	cell4 (right)	5.25427	5.25427	5.25427	5.25427	5.25427	5.25427	5.25427	5.25427	5.29195	5.33995	5.40017	5.47452	5.56491	5.67309	5.80056	5.94843	6.1173	6.30716	6.51733	6.74635	6.99205	7.25157	7.52142	7.79768	8.0761	8.35235	8.6222	8.88172	9.12743	9.35645	9.56661	9.75648	9.92535	10.0732	10.2007	10.3089	10.3993	10.4736	10.5338	10.5818	10.6195	10.6195	10.6195	10.6195	10.6195	10.6195	10.6195	10.6195
	cell5 (left)	6.20097	6.20097	6.20097	6.20097	6.20097	6.20097	6.20097	6.20991	6.22129	6.23557	6.2532	6.27464	6.30029	6.33052	6.36559	6.40563	6.45066	6.50049	6.5548	6.61307	6.67461	6.73861	6.80412	6.87014	6.93565	6.99964	7.06119	7.11945	7.17376	7.2236	7.26862	7.30867	7.34374	7.37396	7.39962	7.42105	7.43868	7.45296	7.46435	10.1085	10.1085	10.1085	10.1085	10.1085	10.1085	10.1085	10.1085	10.1085
	cell5 (right)	6.20097	6.20097	6.20097	6.20097	6.20097	6.20097	6.20097	6.20097	6.16404	6.11698	6.05795	5.98506	5.89645	5.7904	5.66545	5.52049	5.35495	5.16883	4.96281	4.7383	4.49744	4.24304	3.9785	3.70769	3.43476	3.16395	2.89941	2.64501	2.40415	2.17964	1.97362	1.7875	1.62196	1.477	1.35205	1.246	1.15739	1.0845	1.02547	0.978415	5.9711	5.9711	5.9711	5.9711	5.9711	5.9711	5.9711	5.9711
	cell6 (left)	1.75646	1.75646	1.75646	1.75646	1.75646	1.75646	1.75646	1.78521	1.82184	1.86778	1.92451	1.99348	2.07603	2.17329	2.28612	2.41497	2.55984	2.7202	2.89495	3.08243	3.28044	3.48635	3.69713	3.90957	4.12036	4.32626	4.52428	4.71176	4.88651	5.04687	5.19174	5.32059	5.43342	5.53068	5.61322	5.68219	5.73893	5.78487	5.8215	9.47742	9.47742	9.47742	9.47742	9.47742	9.47742	9.47742	9.47742	9.47742
	cell6 (right)	1.75646	1.75646	1.75646	1.75646	1.75646	1.75646	1.75646	1.75646	1.75764	1.75914	1.76103	1.76336	1.76619	1.76957	1.77357	1.7782	1.78349	1.78943	1.79601	1.80319	1.81088	1.81901	1.82746	1.83611	1.84483	1.85349	1.86194	1.87006	1.87776	1.88493	1.89151	1.89746	1.90275	1.90738	1.91137	1.91476	1.91759	1.91992	1.92181	1.92331	2.02446	2.02446	2.02446	2.02446	2.02446	2.02446	2.02446	2.02446
	cell7 (left)	1.56004	1.56004	1.56004	1.56004	1.56004	1.56004	1.56004	1.57013	1.58299	1.59911	1.61902	1.64323	1.6722	1.70633	1.74593	1.79115	1.84199	1.89827	1.95959	2.02539	2.09488	2.16714	2.24112	2.31567	2.38965	2.46191	2.5314	2.5972	2.65853	2.7148	2.76565	2.81087	2.85046	2.8846	2.91356	2.93777	2.95768	2.9738	2.98666	2.99675	2.99675	2.99675	2.99675	2.99675	2.99675	2.99675	2.99675	2.99675
	cell7 (right)	1.56004	1.56004	1.56004	1.56004	1.56004	1.56004	1.56004	1.56004	1.60528	1.66292	1.73521	1.82448	1.933	2.06289	2.21593	2.39346	2.59621	2.82416	3.07649	3.35145	3.64645	3.95803	4.28201	4.61369	4.94796	5.27963	5.60362	5.9152	6.2102	6.48516	6.73749	6.96544	7.16819	7.34572	7.49876	7.62865	7.73717	7.82644	7.89873	7.95637	8.0016	8.0016	8.0016	8.0016	8.0016	8.0016	8.0016	8.0016
	cell8 (left)	1.35082	1.35082	1.35082	1.35082	1.35082	1.35082	1.35082	1.35479	1.35985	1.36619	1.37401	1.38353	1.39492	1.40834	1.42391	1.44169	1.46168	1.48381	1.50792	1.53379	1.56111	1.58952	1.61861	1.64792	1.67701	1.70542	1.73274	1.75861	1.78272	1.80485	1.82484	1.84262	1.85819	1.87161	1.883	1.89252	1.90034	1.90668	1.91174	1.9157	1.9157	1.9157	1.9157	1.9157	1.9157	1.9157	1.9157	1.9157
	cell8 (right)	1.35082	1.35082	1.35082	1.35082	1.35082	1.35082	1.35082	1.35082	1.42484	1.51913	1.6374	1.78344	1.96098	2.17347	2.42385	2.71429	3.04598	3.41891	3.83171	4.28156	4.76417	5.27391	5.80395	6.34656	6.89343	7.43605	7.96609	8.47583	8.95844	9.40829	9.82108	10.194	10.5257	10.8162	11.0665	11.279	11.4566	11.6026	11.7209	11.8152	11.8892	11.8892	11.8892	11.8892	11.8892	11.8892	11.8892	11.8892
	cell9 (left)	1.81803	1.81803	1.81803	1.81803	1.81803	1.81803	1.81803	1.80914	1.79783	1.78364	1.76611	1.74481	1.71931	1.68926	1.65441	1.6146	1.56985	1.52031	1.46633	1.40842	1.34725	1.28364	1.21853	1.1529	1.08779	1.02418	0.963011	0.905097	0.851115	0.801578	0.756826	0.717022	0.682169	0.652123	0.626624	0.605318	0.587793	0.573601	0.562285	0.553404	0.553404	0.553404	0.553404	0.553404	0.553404	0.553404	0.553404	0.553404
	cell9 (right)	1.81803	1.81803	1.81803	1.81803	1.81803	1.81803	1.81803	1.81803	1.87863	1.95584	2.05268	2.17226	2.31764	2.49164	2.69665	2.93447	3.20607	3.51144	3.84946	4.2178	4.61298	5.03037	5.46439	5.9087	6.35649	6.8008	7.23482	7.65221	8.04739	8.41573	8.75375	9.05912	9.33072	9.56854	9.77355	9.94755	10.0929	10.2125	10.3094	10.3866	10.4472	10.4472	10.4472	10.4472	10.4472	10.4472	10.4472	10.4472
	cell10 (left)	11.5468	11.5468	11.5468	11.5468	11.5468	11.5468	11.5468	11.6048	11.6788	11.7716	11.8862	12.0254	12.1921	12.3886	12.6164	12.8766	13.1692	13.4931	13.846	14.2246	14.6245	15.0403	15.466	15.895	16.3207	16.7365	17.1364	17.5151	17.868	18.1918	18.4844	18.7446	18.9725	19.1689	19.3356	19.4749	19.5894	19.6822	19.7562	19.8143	19.8143	19.8143	19.8143	19.8143	19.8143	19.8143	19.8143	19.8143
	cell10 (right)	11.5468	11.5468	11.5468	11.5468	11.5468	11.5468	11.5468	11.5468	11.4701	11.3724	11.2499	11.0986	10.9147	10.6946	10.4352	10.1344	9.79076	9.40443	8.97682	8.51083	8.01089	7.48285	6.93378	6.37169	5.80519	5.2431	4.69402	4.16599	3.66605	3.20006	2.77244	2.38612	2.04252	1.74166	1.48229	1.26217	1.07826	0.926972	0.804458	0.706781	0.630113	0.630113	0.630113	0.630113	0.630113	0.630113	0.630113	0.630113
VIP_P8-12	cell1 (left)	12.0889	12.0889	12.0889	12.0889	12.0889	12.0889	12.0547	12.011	11.9563	11.8887	11.8065	11.7081	11.5922	11.4578	11.3042	11.1316	10.9405	10.7323	10.5089	10.2729	10.0276	9.77638	9.52323	9.27205	9.02669	8.79073	8.56733	8.3591	8.16801	7.99538	7.84184	7.70739	7.59149	7.49313	7.41094	7.34334	7.28859	7.24494	7.21068	7.21068	7.21068	7.21068	7.21068	7.21068	7.21068	7.21068	7.21068	7.21068
	cell1 (right)	12.0889	12.0889	12.0889	12.0889	12.0889	12.0889	12.0889	12.0889	12.004	11.8959	11.7602	11.5927	11.389	11.1452	10.858	10.5248	10.1443	9.71654	9.24301	8.72698	8.17335	7.58861	6.98058	6.35813	5.73079	5.10834	4.50031	3.91557	3.36195	2.84592	2.37238	1.94458	1.56408	1.2309	0.943689	0.699933	0.496268	0.328737	0.193066	0.0849005	0	0	0	0	0	0	0	0
	cell2 (left)	0.697331	0.697331	0.697331	0.697331	0.697331	0.697331	0.741035	0.796715	0.866553	0.952793	1.05763	1.18311	1.33096	1.50247	1.69833	1.91855	2.16231	2.42795	2.71293	3.01394	3.32693	3.64735	3.97028	4.2907	4.6037	4.9047	5.18969	5.45532	5.69908	5.9193	6.11517	6.28668	6.43453	6.56	6.66484	6.75108	6.82092	6.8766	6.9203	6.9203	6.9203	6.9203	6.9203	6.9203	6.9203	6.9203	6.9203	6.9203
	cell2 (right)	0.697331	0.697331	0.697331	0.697331	0.697331	0.697331	0.697331	0.697331	0.746287	0.808659	0.886891	0.983494	1.10093	1.24149	1.40711	1.59923	1.81863	2.06532	2.33838	2.63593	2.95517	3.29235	3.64296	4.00189	4.36363	4.72255	5.07316	5.41034	5.72958	6.02714	6.30019	6.54688	6.76628	6.9584	7.12402	7.26458	7.38202	7.47862	7.55685	7.61922	7.66818	7.66818	7.66818	7.66818	7.66818	7.66818	7.66818	7.66818
	cell3 (left)	0	0	0	0	0	0	0	0.00872345	0.0198374	0.0337774	0.0509911	0.0719176	0.0969633	0.126474	0.160708	0.199804	0.24376	0.292416	0.345437	0.402321	0.462403	0.524878	0.588834	0.653292	0.717249	0.779724	0.839805	0.896689	0.949711	0.998367	1.04232	1.08142	1.11565	1.14516	1.17021	1.19114	1.20835	1.22229	1.2334	2.42466	2.42466	2.42466	2.42466	2.42466	2.42466	2.42466	2.42466	2.42466
	cell3 (right)	0	0	0	0	0	0	0	0	0.0239123	0.0543774	0.0925892	0.139774	0.197137	0.265791	0.346686	0.440525	0.547692	0.668184	0.801556	0.946897	1.10283	1.26752	1.43877	1.61409	1.79078	1.96609	2.13734	2.30204	2.45796	2.6033	2.73668	2.85717	2.96434	3.05818	3.13907	3.20772	3.26509	3.31227	3.35048	3.38095	3.44968	3.44968	3.44968	3.44968	3.44968	3.44968	3.44968	3.44968
	cell4 (left)	3.39577	3.39577	3.39577	3.39577	3.39577	3.39577	3.39577	3.38607	3.37371	3.35821	3.33907	3.3158	3.28795	3.25514	3.21707	3.1736	3.12473	3.07062	3.01167	2.94842	2.88161	2.81215	2.74103	2.66936	2.59825	2.52878	2.46197	2.39872	2.33977	2.28567	2.23679	2.19332	2.15526	2.12244	2.09459	2.07133	2.05219	2.03669	2.02433	2.11618	2.11618	2.11618	2.11618	2.11618	2.11618	2.11618	2.11618	2.11618
	cell4 (right)	3.39577	3.39577	3.39577	3.39577	3.39577	3.39577	3.39577	3.39577	3.37865	3.35685	3.3295	3.29572	3.25467	3.20553	3.14763	3.08046	3.00376	2.91752	2.82206	2.71803	2.60643	2.48855	2.36598	2.2405	2.11404	1.98856	1.86599	1.74811	1.63651	1.53248	1.43702	1.35078	1.27408	1.20691	1.14901	1.09988	1.05882	1.02505	0.997697	0.975892	1.00711	1.00711	1.00711	1.00711	1.00711	1.00711	1.00711	1.00711
	cell5 (left)	0	0	0	0	0	0	0	0.00366009	0.00832317	0.014172	0.0213943	0.0301744	0.0406828	0.0530647	0.067428	0.0838314	0.102274	0.122689	0.144935	0.168802	0.19401	0.220223	0.247057	0.274101	0.300935	0.327148	0.352356	0.376223	0.398469	0.418884	0.437327	0.45373	0.468093	0.480475	0.490984	0.499764	0.506986	0.512835	0.517498	1.24422	1.24422	1.24422	1.24422	1.24422	1.24422	1.24422	1.24422	1.24422
	cell5 (right)	0	0	0	0	0	0	0	0	0.0158455	0.0360333	0.0613544	0.0926218	0.130633	0.176127	0.229732	0.291914	0.362929	0.442773	0.531153	0.627463	0.730789	0.839923	0.953404	1.06958	1.18666	1.30283	1.41631	1.52545	1.62877	1.72508	1.81346	1.89331	1.96432	2.0265	2.08011	2.1256	2.16361	2.19488	2.2202	2.24039	2.03031	2.03031	2.03031	2.03031	2.03031	2.03031	2.03031	2.03031
	cell6 (left)	1.59644	1.59644	1.59644	1.59644	1.59644	1.59644	1.59644	1.59045	1.58282	1.57325	1.56143	1.54706	1.52986	1.5096	1.4861	1.45925	1.42907	1.39567	1.35926	1.32021	1.27895	1.23606	1.19215	1.14789	1.10398	1.06108	1.01983	0.980775	0.944371	0.910964	0.880784	0.853941	0.830436	0.810174	0.792978	0.77861	0.766791	0.75722	0.749589	0.634056	0.634056	0.634056	0.634056	0.634056	0.634056	0.634056	0.634056	0.634056
	cell6 (right)	1.59644	1.59644	1.59644	1.59644	1.59644	1.59644	1.59644	1.59644	1.59422	1.5914	1.58786	1.58349	1.57817	1.57181	1.56432	1.55562	1.54569	1.53453	1.52217	1.5087	1.49425	1.47899	1.46313	1.44688	1.43051	1.41427	1.3984	1.38314	1.36869	1.35522	1.34287	1.3317	1.32177	1.31308	1.30558	1.29922	1.29391	1.28953	1.28599	1.28317	1.09225	1.09225	1.09225	1.09225	1.09225	1.09225	1.09225	1.09225
	cell7 (left)	3.84654	3.84654	3.84654	3.84654	3.84654	3.84654	3.84654	3.85387	3.86322	3.87494	3.88941	3.90701	3.92807	3.95288	3.98167	4.01454	4.0515	4.09241	4.13699	4.18482	4.23534	4.28787	4.34165	4.39585	4.44962	4.50215	4.55267	4.6005	4.64508	4.686	4.72296	4.75583	4.78461	4.80943	4.83049	4.84808	4.86255	4.87428	4.88362	4.17044	4.17044	4.17044	4.17044	4.17044	4.17044	4.17044	4.17044	4.17044
	cell7 (right)	3.84654	3.84654	3.84654	3.84654	3.84654	3.84654	3.84654	3.84654	3.87743	3.91678	3.96613	4.02708	4.10118	4.18986	4.29434	4.41555	4.55398	4.70962	4.88189	5.06962	5.27103	5.48376	5.70496	5.93141	6.15964	6.38608	6.60729	6.82002	7.02142	7.20916	7.38143	7.53707	7.67549	7.7967	7.90119	7.98987	8.06396	8.12491	8.17427	8.21362	8.08276	8.08276	8.08276	8.08276	8.08276	8.08276	8.08276	8.08276
	cell8 (left)	15.6181	15.6181	15.6181	15.6181	15.6181	15.6181	15.6181	15.5258	15.4082	15.2606	15.0785	14.857	14.592	14.2797	13.9174	13.5037	13.0385	12.5237	11.9626	11.3606	10.7248	10.0637	9.38686	8.70475	8.02794	7.36681	6.73101	6.12905	5.56795	5.05307	4.5879	4.17418	3.81191	3.49962	3.23458	3.01313	2.83097	2.68345	2.56584	2.3477	2.3477	2.3477	2.3477	2.3477	2.3477	2.3477	2.3477	2.3477
	cell8 (right)	15.6181	15.6181	15.6181	15.6181	15.6181	15.6181	15.6181	15.6181	15.5795	15.5303	15.4686	15.3924	15.2998	15.189	15.0584	14.907	14.734	14.5394	14.3241	14.0895	13.8378	13.572	13.2955	13.0125	12.7273	12.4443	12.1678	11.902	11.6502	11.4156	11.2003	11.0058	10.8328	10.6813	10.5507	10.4399	10.3473	10.2711	10.2095	10.1603	10.277	10.277	10.277	10.277	10.277	10.277	10.277	10.277
	cell9 (left)	5.33416	5.33416	5.33416	5.33416	5.33416	5.33416	5.32599	5.31558	5.30253	5.28641	5.26681	5.24335	5.21571	5.18365	5.14704	5.10587	5.0603	5.01065	4.95737	4.90111	4.8426	4.7827	4.72233	4.66243	4.60392	4.54765	4.49438	4.44472	4.39916	4.35799	4.32138	4.28931	4.26168	4.23822	4.21862	4.2025	4.18945	4.17904	4.17087	4.17087	4.17087	4.17087	4.17087	4.17087	4.17087	4.17087	4.17087	4.17087
	cell9 (right)	5.33416	5.33416	5.33416	5.33416	5.33416	5.33416	5.33416	5.33416	5.30151	5.25991	5.20773	5.1433	5.06497	4.97122	4.86075	4.73261	4.58627	4.42174	4.23962	4.04115	3.82823	3.60334	3.36948	3.13009	2.88881	2.64942	2.41557	2.19068	1.97775	1.77929	1.59716	1.43263	1.28629	1.15815	1.04769	0.953937	0.875607	0.811174	0.758995	0.717394	0.684741	0.684741	0.684741	0.684741	0.684741	0.684741	0.684741	0.684741
	cell10 (left)	0.752341	0.752341	0.752341	0.752341	0.752341	0.752341	0.752341	0.756873	0.762648	0.76989	0.778834	0.789706	0.802719	0.818052	0.835838	0.85615	0.878988	0.904268	0.931816	0.96137	0.992586	1.02505	1.05827	1.09176	1.12499	1.15745	1.18867	1.21822	1.24577	1.27105	1.29389	1.3142	1.33199	1.34732	1.36033	1.3712	1.38015	1.38739	1.39317	1.33273	1.33273	1.33273	1.33273	1.33273	1.33273	1.33273	1.33273	1.33273
	cell10 (right)	0.752341	0.752341	0.752341	0.752341	0.752341	0.752341	0.752341	0.752341	0.760181	0.77017	0.782698	0.798169	0.816977	0.839487	0.86601	0.896778	0.931915	0.971421	1.01515	1.0628	1.11393	1.16793	1.22408	1.28156	1.33949	1.39697	1.45312	1.50712	1.55824	1.6059	1.64963	1.68913	1.72427	1.75504	1.78156	1.80407	1.82288	1.83835	1.85088	1.86087	1.96291	1.96291	1.96291	1.96291	1.96291	1.96291	1.96291	1.96291
	cell11 (left)	0	0	0	0	0	0	0	0.0472311	0.107405	0.18288	0.27608	0.389381	0.524986	0.684766	0.870115	1.08179	1.31978	1.58322	1.87029	2.17828	2.50358	2.84183	3.18811	3.5371	3.88338	4.22164	4.54693	4.85492	5.14199	5.40543	5.64342	5.8551	6.04045	6.20023	6.33583	6.44913	6.54233	6.61781	6.67798	5.74288	5.74288	5.74288	5.74288	5.74288	5.74288	5.74288	5.74288	5.74288
	cell11 (right)	0	0	0	0	0	0	0	0	0.0190817	0.0433923	0.0738848	0.111538	0.157312	0.212097	0.27665	0.351532	0.43705	0.533201	0.63963	0.755609	0.880038	1.01146	1.14812	1.28802	1.42901	1.56891	1.70557	1.83699	1.96142	2.0774	2.18383	2.27998	2.36549	2.44038	2.50493	2.55971	2.60549	2.64314	2.67363	2.69795	2.32016	2.32016	2.32016	2.32016	2.32016	2.32016	2.32016	2.32016
SST_P21+	cell1 (left)	2.27388	2.27388	2.27388	2.27388	2.27388	2.27388	2.2792	2.28597	2.29447	2.30495	2.31771	2.33297	2.35095	2.37181	2.39564	2.42243	2.45207	2.48439	2.51905	2.55566	2.59373	2.63271	2.67199	2.71096	2.74903	2.78564	2.82031	2.85262	2.88227	2.90906	2.93288	2.95374	2.97172	2.98699	2.99974	3.01023	3.01872	3.0255	4.40806	4.40806	4.40806	4.40806	4.40806	4.40806	4.40806	4.40806	4.40806	4.40806
	cell1 (right)	2.27388	2.27388	2.27388	2.27388	2.27388	2.27388	2.27388	2.27388	2.2959	2.32395	2.35914	2.40259	2.45541	2.51863	2.59312	2.67954	2.77822	2.88917	3.01199	3.14582	3.28941	3.44106	3.59876	3.7602	3.9229	4.08434	4.24204	4.39369	4.53728	4.67111	4.79393	4.90488	5.00357	5.08998	5.16447	5.22769	5.28051	5.32396	5.35915	5.3872	8.42374	8.42374	8.42374	8.42374	8.42374	8.42374	8.42374	8.42374
	cell2 (left)	1.9143	1.9143	1.9143	1.9143	1.9143	1.9143	1.91305	1.91145	1.90945	1.90698	1.90397	1.90038	1.89614	1.89122	1.88561	1.87929	1.87231	1.86469	1.85652	1.84789	1.83892	1.82973	1.82048	1.81129	1.80232	1.79369	1.78552	1.77791	1.77092	1.76461	1.75899	1.75407	1.74984	1.74624	1.74323	1.74076	1.73876	1.73716	1.73591	1.73591	1.73591	1.73591	1.73591	1.73591	1.73591	1.73591	1.73591	1.73591
	cell2 (right)	1.9143	1.9143	1.9143	1.9143	1.9143	1.9143	1.9143	1.9143	1.92813	1.94576	1.96787	1.99516	2.02835	2.06807	2.11487	2.16915	2.23115	2.30086	2.37802	2.4621	2.55231	2.64759	2.74666	2.84808	2.9503	3.05172	3.1508	3.24608	3.33628	3.42037	3.49752	3.56723	3.62923	3.68352	3.73032	3.77003	3.80322	3.83052	3.85262	3.87025	3.88408	3.88408	3.88408	3.88408	3.88408	3.88408	3.88408	3.88408
	cell3 (left)	5.75581	5.75581	5.75581	5.75581	5.75581	5.75581	5.7337	5.70553	5.67019	5.62656	5.57352	5.51004	5.43523	5.34846	5.24936	5.13795	5.01462	4.88022	4.73604	4.58375	4.42539	4.26328	4.0999	3.93778	3.77943	3.62714	3.48295	3.34856	3.22523	3.11381	3.01471	2.92794	2.85314	2.78966	2.73661	2.69298	2.65765	2.62948	2.37835	2.37835	2.37835	2.37835	2.37835	2.37835	2.37835	2.37835	2.37835	2.37835
	cell3 (right)	5.75581	5.75581	5.75581	5.75581	5.75581	5.75581	5.75581	5.75581	5.73561	5.70987	5.67759	5.63773	5.58927	5.53127	5.46293	5.38365	5.29311	5.19132	5.07865	4.95586	4.82413	4.685	4.54032	4.39221	4.24294	4.09484	3.95016	3.81103	3.6793	3.55651	3.44384	3.34204	3.25151	3.17223	3.10389	3.04589	2.99743	2.95757	2.92529	2.89955	4.68754	4.68754	4.68754	4.68754	4.68754	4.68754	4.68754	4.68754
	cell4 (left)	9.4129	9.4129	9.4129	9.4129	9.4129	9.4129	9.40675	9.39892	9.3891	9.37698	9.36223	9.34459	9.3238	9.29968	9.27214	9.24118	9.2069	9.16955	9.12947	9.08715	9.04314	8.99808	8.95267	8.90762	8.86361	8.82128	8.78121	8.74385	8.70958	8.67861	8.65107	8.62695	8.60616	8.58852	8.57378	8.56165	8.55183	8.544	8.53786	8.53786	8.53786	8.53786	8.53786	8.53786	8.53786	8.53786	8.53786	8.53786
	cell4 (right)	9.4129	9.4129	9.4129	9.4129	9.4129	9.4129	9.4129	9.4129	9.39024	9.36138	9.32517	9.28046	9.22611	9.16106	9.08442	8.9955	8.89396	8.7798	8.65343	8.51572	8.36798	8.21194	8.04967	7.88357	7.71615	7.55005	7.38778	7.23174	7.084	6.94629	6.81992	6.70576	6.60422	6.5153	6.43866	6.37361	6.31926	6.27455	6.23834	6.20948	6.18682	6.18682	6.18682	6.18682	6.18682	6.18682	6.18682	6.18682
	cell5 (left)	4.48555	4.48555	4.48555	4.48555	4.48555	4.48555	4.53207	4.59133	4.66566	4.75744	4.86903	5.00258	5.15993	5.34247	5.55094	5.78532	6.04476	6.32748	6.6308	6.95117	7.28429	7.62532	7.96902	8.31005	8.64318	8.96354	9.26686	9.54958	9.80902	10.0434	10.2519	10.4344	10.5918	10.7253	10.8369	10.9287	11.003	11.0623	11.1088	11.1088	11.1088	11.1088	11.1088	11.1088	11.1088	11.1088	11.1088	11.1088
	cell5 (right)	4.48555	4.48555	4.48555	4.48555	4.48555	4.48555	4.48555	4.48555	4.5102	4.5416	4.58098	4.62961	4.68873	4.75949	4.84287	4.93959	5.05004	5.17423	5.31169	5.46149	5.6222	5.79194	5.96845	6.14914	6.33125	6.51194	6.68845	6.85819	7.0189	7.1687	7.30616	7.43035	7.54081	7.63752	7.7209	7.79166	7.85078	7.89941	7.9388	7.9702	7.99484	7.99484	7.99484	7.99484	7.99484	7.99484	7.99484	7.99484
	cell6 (left)	2.39996	2.39996	2.39996	2.39996	2.39996	2.39996	2.39996	2.40704	2.41605	2.42736	2.44132	2.4583	2.47862	2.50256	2.53033	2.56204	2.5977	2.63717	2.68018	2.72633	2.77507	2.82575	2.87763	2.92992	2.9818	3.03248	3.08122	3.12736	3.17038	3.20985	3.2455	3.27722	3.30499	3.32893	3.34925	3.36622	3.38019	3.39149	3.40051	3.40759	3.40759	3.40759	3.40759	3.40759	3.40759	3.40759	3.40759	3.40759
	cell6 (right)	2.39996	2.39996	2.39996	2.39996	2.39996	2.39996	2.39996	2.39996	2.40317	2.40726	2.41239	2.41872	2.42643	2.43564	2.4465	2.4591	2.47349	2.48967	2.50757	2.52708	2.54802	2.57013	2.59312	2.61666	2.64038	2.66392	2.68691	2.70902	2.72995	2.74947	2.76737	2.78355	2.79794	2.81053	2.82139	2.83061	2.83831	2.84465	2.84978	2.85387	2.85708	2.85708	2.85708	2.85708	2.85708	2.85708	2.85708	2.85708
	cell7 (left)	0.783527	0.783527	0.783527	0.783527	0.783527	0.783527	0.783527	0.799405	0.819635	0.845009	0.876341	0.914432	0.96002	1.01374	1.07605	1.14721	1.22722	1.31578	1.41229	1.51584	1.6252	1.73891	1.85533	1.97266	2.08907	2.20279	2.31215	2.41569	2.5122	2.60076	2.68077	2.75193	2.81425	2.86796	2.91355	2.95164	2.98297	3.00835	3.02858	3.19792	3.19792	3.19792	3.19792	3.19792	3.19792	3.19792	3.19792	3.19792
	cell7 (right)	0.783527	0.783527	0.783527	0.783527	0.783527	0.783527	0.783527	0.783527	0.801193	0.823699	0.851929	0.886789	0.929167	0.979887	1.03965	1.10898	1.18815	1.27716	1.3757	1.48307	1.59827	1.71994	1.84646	1.97597	2.10651	2.23602	2.36254	2.48421	2.59941	2.70678	2.80532	2.89433	2.9735	3.04283	3.10259	3.15331	3.19569	3.23055	3.25878	3.28129	3.46525	3.46525	3.46525	3.46525	3.46525	3.46525	3.46525	3.46525
	cell8 (left)	1.91279	1.91279	1.91279	1.91279	1.91279	1.91279	1.91279	1.91483	1.91742	1.92067	1.92469	1.92957	1.93541	1.9423	1.95029	1.95941	1.96966	1.98101	1.99338	2.00666	2.02067	2.03525	2.05017	2.06521	2.08013	2.09471	2.10872	2.122	2.13437	2.14572	2.15597	2.16509	2.17308	2.17997	2.18581	2.19069	2.19471	2.19796	2.20055	2.83501	2.83501	2.83501	2.83501	2.83501	2.83501	2.83501	2.83501	2.83501
	cell8 (right)	1.91279	1.91279	1.91279	1.91279	1.91279	1.91279	1.91279	1.91279	1.91425	1.91611	1.91844	1.92132	1.92482	1.92901	1.93395	1.93967	1.94621	1.95357	1.9617	1.97057	1.98009	1.99014	2.00059	2.01129	2.02207	2.03277	2.04322	2.05327	2.06279	2.07165	2.07979	2.08715	2.09369	2.09941	2.10435	2.10854	2.11204	2.11492	2.11725	2.11911	3.36533	3.36533	3.36533	3.36533	3.36533	3.36533	3.36533	3.36533
	cell9 (left)	1.02249	1.02249	1.02249	1.02249	1.02249	1.02249	1.02249	1.04938	1.08363	1.1266	1.17965	1.24415	1.32134	1.4123	1.51781	1.63831	1.77378	1.92374	2.08716	2.26249	2.44766	2.64022	2.83734	3.036	3.23312	3.42568	3.61085	3.78618	3.9496	4.09956	4.23503	4.35553	4.46104	4.552	4.62919	4.69369	4.74674	4.78971	4.82396	4.65945	4.65945	4.65945	4.65945	4.65945	4.65945	4.65945	4.65945	4.65945
	cell9 (right)	1.02249	1.02249	1.02249	1.02249	1.02249	1.02249	1.02249	1.02249	1.05512	1.09669	1.14883	1.21321	1.29148	1.38516	1.49553	1.62357	1.7698	1.93421	2.11619	2.3145	2.52726	2.75198	2.98565	3.22486	3.46595	3.70516	3.93883	4.16355	4.37631	4.57462	4.75661	4.92101	5.06724	5.19528	5.30566	5.39934	5.47761	5.54199	5.59413	5.6357	10.8449	10.8449	10.8449	10.8449	10.8449	10.8449	10.8449	10.8449
VIP_P21+	cell1 (left)	4.74896	4.74896	4.74896	4.74896	4.74896	4.74896	4.74896	4.71999	4.68308	4.63679	4.57963	4.51015	4.42698	4.32898	4.21531	4.08549	3.93952	3.77796	3.60189	3.413	3.2135	3.00604	2.79367	2.57963	2.36725	2.1598	1.96029	1.7714	1.59534	1.43377	1.28781	1.15799	1.04431	0.946317	0.86315	0.793661	0.736501	0.690212	0.653307	1.21083	1.21083	1.21083	1.21083	1.21083	1.21083	1.21083	1.21083	1.21083
	cell1 (right)	4.74896	4.74896	4.74896	4.74896	4.74896	4.74896	4.74896	4.74896	4.72308	4.69012	4.64877	4.59771	4.53564	4.46135	4.37382	4.27228	4.15631	4.02593	3.88162	3.72435	3.55562	3.37741	3.1921	3.0024	2.81121	2.62151	2.4362	2.25799	2.08927	1.932	1.78768	1.6573	1.54133	1.43979	1.35226	1.27797	1.2159	1.16484	1.1235	1.09053	0.909144	0.909144	0.909144	0.909144	0.909144	0.909144	0.909144	0.909144
	cell2 (left)	0	0	0	0	0	0	0	0	0	0	0	0	0	0	0	0	0	0	0	0	0	0	0	0	0	0	0	0	0	0	0	0	0	0	0	0	0	0	0	0	0	0	0	0	0	0	0	0
	cell2 (right)	0	0	0	0	0	0	0	0	0.00576355	0.0131065	0.0223166	0.0336896	0.0475157	0.0640633	0.0835611	0.106179	0.132009	0.161051	0.193198	0.228229	0.265812	0.305508	0.346785	0.389041	0.431628	0.473884	0.51516	0.554856	0.592439	0.62747	0.659617	0.688659	0.714489	0.737107	0.756605	0.773153	0.786979	0.798352	0.807562	0.814905	0.862037	0.862037	0.862037	0.862037	0.862037	0.862037	0.862037	0.862037
	cell3 (left)	0.987855	0.987855	0.987855	0.987855	0.987855	0.987855	0.987855	0.988116	0.988448	0.988864	0.989379	0.990004	0.990752	0.991634	0.992657	0.993825	0.995139	0.996593	0.998177	0.999877	1.00167	1.00354	1.00545	1.00738	1.00929	1.01115	1.01295	1.01465	1.01623	1.01769	1.019	1.02017	1.02119	1.02207	1.02282	1.02345	1.02396	1.02438	1.02471	1.02497	1.02497	1.02497	1.02497	1.02497	1.02497	1.02497	1.02497	1.02497
	cell3 (right)	0.987855	0.987855	0.987855	0.987855	0.987855	0.987855	0.987855	0.987855	0.998235	1.01146	1.02805	1.04853	1.07343	1.10324	1.13835	1.17909	1.22561	1.27792	1.33581	1.39891	1.4666	1.53809	1.61243	1.68854	1.76524	1.84134	1.91569	1.98718	2.05487	2.11796	2.17586	2.22816	2.27469	2.31542	2.35054	2.38034	2.40524	2.42573	2.44232	2.45554	2.46592	2.46592	2.46592	2.46592	2.46592	2.46592	2.46592	2.46592
	cell4 (left)	5.66375	5.66375	5.66375	5.66375	5.66375	5.66375	5.66375	5.63299	5.5938	5.54465	5.48396	5.41018	5.32188	5.21783	5.09713	4.95928	4.8043	4.63276	4.44581	4.24525	4.03342	3.81315	3.58765	3.36039	3.13489	2.91462	2.70279	2.50223	2.31528	2.14374	1.98875	1.85091	1.73021	1.62616	1.53786	1.46408	1.40338	1.35424	1.31505	1.0951	1.0951	1.0951	1.0951	1.0951	1.0951	1.0951	1.0951	1.0951
	cell4 (right)	5.66375	5.66375	5.66375	5.66375	5.66375	5.66375	5.66375	5.66375	5.65783	5.6503	5.64085	5.62918	5.615	5.59803	5.57802	5.55482	5.52832	5.49853	5.46555	5.42961	5.39106	5.35033	5.30799	5.26464	5.22095	5.1776	5.13526	5.09454	5.05598	5.02004	4.98706	4.95727	4.93077	4.90757	4.88757	4.87059	4.85641	4.84474	4.83529	4.82776	5.70684	5.70684	5.70684	5.70684	5.70684	5.70684	5.70684	5.70684
	cell5 (left)	7.00677	7.00677	7.00677	7.00677	7.00677	7.00677	7.00677	6.95756	6.89487	6.81623	6.71913	6.60109	6.45981	6.29334	6.10023	5.87969	5.63173	5.35727	5.05818	4.7373	4.39838	4.04596	3.68519	3.32158	2.96081	2.60839	2.26947	1.94859	1.6495	1.37504	1.12708	0.906544	0.713435	0.546965	0.405683	0.287638	0.190537	0.111902	0.0492085	0.653264	0.653264	0.653264	0.653264	0.653264	0.653264	0.653264	0.653264	0.653264
	cell5 (right)	7.00677	7.00677	7.00677	7.00677	7.00677	7.00677	7.00677	7.00677	6.96655	6.91531	6.85104	6.77168	6.67519	6.55972	6.42366	6.26583	6.08557	5.88291	5.65859	5.41413	5.15186	4.87486	4.58681	4.29194	3.99476	3.69989	3.41184	3.13484	2.87257	2.62812	2.40379	2.20113	2.02087	1.86304	1.72698	1.61151	1.51502	1.43566	1.37139	1.32015	1.21132	1.21132	1.21132	1.21132	1.21132	1.21132	1.21132	1.21132
	cell6 (left)	1.40013	1.40013	1.40013	1.40013	1.40013	1.40013	1.40619	1.41391	1.42359	1.43554	1.45008	1.46747	1.48796	1.51173	1.53888	1.56941	1.60319	1.64001	1.67951	1.72124	1.76462	1.80903	1.85379	1.8982	1.94159	1.98331	2.02281	2.05963	2.09342	2.12394	2.15109	2.17486	2.19536	2.21275	2.22728	2.23923	2.24891	2.25663	2.94285	2.94285	2.94285	2.94285	2.94285	2.94285	2.94285	2.94285	2.94285	2.94285
	cell6 (right)	1.40013	1.40013	1.40013	1.40013	1.40013	1.40013	1.40013	1.40013	1.39737	1.39385	1.38943	1.38398	1.37735	1.36941	1.36006	1.34922	1.33683	1.32291	1.30749	1.29069	1.27267	1.25363	1.23384	1.21358	1.19315	1.17289	1.1531	1.13406	1.11604	1.09924	1.08383	1.0699	1.05751	1.04667	1.03732	1.02938	1.02275	1.0173	1.01288	1.00936	1.05889	1.05889	1.05889	1.05889	1.05889	1.05889	1.05889	1.05889
	cell7 (left)	3.80956	3.80956	3.80956	3.80956	3.80956	3.80956	3.79606	3.77885	3.75727	3.73062	3.69822	3.65945	3.61376	3.56077	3.50024	3.43219	3.35687	3.27479	3.18673	3.09371	2.997	2.89798	2.7982	2.69919	2.60247	2.50946	2.42139	2.33931	2.26399	2.19594	2.13541	2.08242	2.03673	1.99796	1.96556	1.93891	1.91733	1.90013	1.88662	1.88662	1.88662	1.88662	1.88662	1.88662	1.88662	1.88662	1.88662	1.88662
	cell7 (right)	3.80956	3.80956	3.80956	3.80956	3.80956	3.80956	3.80956	3.80956	3.80532	3.79992	3.79314	3.78478	3.7746	3.76243	3.74809	3.73145	3.71245	3.69108	3.66743	3.64166	3.61401	3.58481	3.55444	3.52336	3.49203	3.46094	3.43058	3.40138	3.37373	3.34796	3.32431	3.30294	3.28394	3.2673	3.25296	3.24078	3.23061	3.22225	3.21547	3.21007	3.20583	3.20583	3.20583	3.20583	3.20583	3.20583	3.20583	3.20583
	cell8 (left)	6.80838	6.80838	6.80838	6.80838	6.80838	6.80838	6.80717	6.80563	6.80371	6.80133	6.79843	6.79497	6.79089	6.78616	6.78075	6.77468	6.76795	6.76062	6.75275	6.74445	6.73581	6.72697	6.71806	6.70922	6.70058	6.69227	6.68441	6.67708	6.67035	6.66427	6.65887	6.65414	6.65006	6.64659	6.6437	6.64132	6.63939	6.63786	6.65765	6.65765	6.65765	6.65765	6.65765	6.65765	6.65765	6.65765	6.65765	6.65765
	cell8 (right)	6.80838	6.80838	6.80838	6.80838	6.80838	6.80838	6.80838	6.80838	6.7882	6.76251	6.73027	6.69047	6.64209	6.58418	6.51594	6.43679	6.34639	6.24475	6.13225	6.00965	5.87813	5.7392	5.59475	5.44687	5.29783	5.14995	5.00549	4.86657	4.73505	4.61245	4.49995	4.39831	4.30791	4.22876	4.16052	4.10261	4.05423	4.01442	3.98219	3.95649	3.36136	3.36136	3.36136	3.36136	3.36136	3.36136	3.36136	3.36136
	cell9 (left)	2.30914	2.30914	2.30914	2.30914	2.30914	2.30914	2.29292	2.27226	2.24635	2.21435	2.17544	2.12888	2.07402	2.01038	1.9377	1.85599	1.76553	1.66696	1.56122	1.44952	1.33338	1.21448	1.09466	0.975759	0.859617	0.747924	0.642176	0.543607	0.453155	0.371439	0.298759	0.235119	0.180257	0.133696	0.0947936	0.062793	0.0368782	0.0162171	0	0	0	0	0	0	0	0	0	0
	cell9 (right)	2.30914	2.30914	2.30914	2.30914	2.30914	2.30914	2.30914	2.30914	2.30255	2.29416	2.28363	2.27063	2.25483	2.23591	2.21363	2.18778	2.15825	2.12505	2.08831	2.04827	2.00531	1.95994	1.91276	1.86446	1.81578	1.76748	1.7203	1.67493	1.63197	1.59193	1.55518	1.52199	1.49246	1.46661	1.44432	1.42541	1.4096	1.3966	1.38608	1.37768	1.3711	1.3711	1.3711	1.3711	1.3711	1.3711	1.3711	1.3711
	cell10 (left)	0.399843	0.399843	0.399843	0.399843	0.399843	0.399843	0.397035	0.393458	0.38897	0.383429	0.376693	0.368631	0.359131	0.348111	0.335526	0.321376	0.305714	0.288646	0.270335	0.250995	0.230884	0.210296	0.189547	0.168959	0.148849	0.129508	0.111197	0.0941292	0.0784669	0.0643172	0.0517322	0.0407124	0.0312127	0.0231504	0.0164141	0.010873	0.00638571	0.0028081	0	0	0	0	0	0	0	0	0	0
	cell10 (right)	0.399843	0.399843	0.399843	0.399843	0.399843	0.399843	0.399843	0.399843	0.40566	0.413071	0.422367	0.433845	0.447799	0.4645	0.484178	0.507005	0.533075	0.562386	0.59483	0.630185	0.668116	0.708179	0.749838	0.792485	0.835467	0.878113	0.919772	0.959836	0.997767	1.03312	1.06557	1.09488	1.12095	1.14377	1.16345	1.18015	1.19411	1.20559	1.21488	1.22229	1.22811	1.22811	1.22811	1.22811	1.22811	1.22811	1.22811	1.22811
[truncated: 453 more columns]

## Sheet: Fig4e
		VPM	PO	VM	VPL	VA	Rt
SST_HTB P22	#1	5.55556	0	58.3333	0	27.7778	8.33333
SST_HTB P22	#2	4.34783	0	91.3043	0	0	4.34783
SST_HTB P22	#3	0	0	80.8511	0	6.38298	10.6383
SST-HTB P12	#1	80.4911	17.1896	1.22783	1.22783	0	0
SST-HTB P12	#2	81.7204	11.828	0	3.22581	0	2.15054
SST-HTB P12	#3	52.6667	44.6667	0	0	0	0
VIP-HTB P22	#1	0	0	0	0	0	0
VIP-HTB P22	#2	0	0	0	0	0	0
VIP-HTB P22	#3	0	0	0	0	0	0
VIP-HTB P12	#1	46.6667	33.3333	0	0	0	0
VIP-HTB P12	#2	72.3312	22.2222	1.08932	2.83224	0	0
VIP-HTB P12	#3	28.6885	13.9344	0.819672	50.8197	0	3.27869
VIP-HTB P12	#4	76.8	16.8	0.8	0	0	0

## Sheet: Fig4f
Average VGlut2 puncta per tdtom dendrite
	image 1	image 2	image 3	image 4	image 5	image 6	image 7	image 8	image 9	image 10	image 11	image 12	image 13	image 14	image 15	image 16	image 17	image 18	image 19	image 20	image 21	image 22	image 23	image 24	image 25	image 26	image 27	image 28
VIP P8-12	4.55392e-05	0.000325521	0.000189256	0.000367129	0.000463333	0.000547467	0.000472272	0.000507619	0.000311669	0.000565378	0.000348772	0.000537658	0.000607189	0.000842679	0.000453404	0.000391728	3.82966e-05	0.00015121	9.90716e-05	0.000279018	9.57414e-06	0.000167112	2.90891e-05
VIP P21+	2.82138e-05	6.70848e-05	8.70204e-05	1.9825e-05	6.92756e-05	1.65659e-05	8.10425e-06	2.30471e-05	1.09453e-05	2.23214e-05	3.32164e-06	9.0843e-06	9.47719e-05	3.42108e-05	3.84473e-06	1.93379e-05	4.08604e-06	1.91327e-05	1.6642e-05	0.00019305	1.69246e-05	4.33526e-05	7.2338e-05	9.273e-06	5.02008e-06	1.10132e-05	1.69574e-05
SST P8-12	0.000118007	7.1875e-05	3.84358e-05	3.27225e-05	4.95717e-06	1.42912e-05	5.83022e-06	2.82243e-06	0.000260695	0.000149457	2.47679e-05	1.01303e-05	1.6722e-06	5.95465e-06	1.55504e-06	2.99559e-06	1.00937e-05	2.19452e-06	1.04365e-05	7.16305e-06	1.41531e-05
SST P21+	4.46939e-05	0.000103502	0.000211042	5.80331e-05	0.00018521	5.69266e-05	5.78956e-05	8.46634e-05	6.30937e-05	0.000102967	2.86133e-05	2.42609e-05	9.02434e-06	9.102e-05	3.96219e-05	2.36742e-05	1.91108e-06	4.72817e-05	6.34553e-05	0.000105713	1.0714e-05	5.22892e-06	1.3079e-06	5.18758e-06	9.48733e-06	2.40264e-06	1.00246e-05	1.48405e-05

## Sheet: Supp Fig1a
Correlation Analysis between interneurons and surrounding excitatory cells (spont activity)
	imaging spot1	imaging spot2	imaging spot3	imaging spot4	imaging spot5	imaging spot6	imaging spot7	imaging spot8	imaging spot9	imaging spot10	imaging spot11	imaging spot12	imaging spot13	imaging spot14	imaging spot15
VIP P8-12	0.394429	0.34991	0.228352	0.374959	0.35504	0.311124	0.283048	0.355665	0.129516	0.129529	0.387419	0.262148	0.194418	0.150118	0.309091
VIP P21+	0.250091	0.12289	0.114179	0.102063	0.10437	0.0568539	0.0691873	0.0475104	0.0823247	0.0813163	0.088624	0.106456	0.0946066	0.139878	0.11006
SST P8-12	0.350049	0.30796	0.337063	0.312485	0.292055	0.129081	0.331781	0.209583	0.145489	0.164083	0.167286	0.148977	0.16857
SST P21+	0.295604	0.144852	0.126324	0.122039	0.162517	0.0939019	0.191973	0.227532	0.0691384	0.11394	0.155373	0.113857

## Sheet: Supp Fig1 b & c
Single whisker stimulation peak deltaF/F
	cell1	cell2	cell3	cell4	cell5	cell6	cell7	cell8	cell9	cell10	cell11	cell12	cell13	cell14	cell15	cell16	cell17	cell18	cell19	cell20	cell21	cell22	cell23	cell24	cell25	cell26	cell27	cell28	cell29	cell30	cell31	cell32	cell33	cell34	cell35	cell36	cell37	cell38	cell39	cell40	cell41	cell42	cell43	cell44	cell45	cell46	cell47	cell48	cell49
VIP P21+ Peak	50.2558	52.1637	38.4307	60.001	54.9669	30.9821	32.8731	36.9544	53.6916	52.0831	43.4309	48.4634	46.2802	52.4963	48.3916	33.0547	40.8157	38.8839	43.1227	33.2954	52.6947	50.2614	37.778	52.802	14.5007	12.9953	15.3984	13.9709	11.7683	17.9445	11.1449	11.2989	13.9971	29.7609	29.9453	13.5085	26.253	43.8448	27.3629	31.3258	32.4719	35.1235	8.37123	16.278	8.16574	10.7169	14.2593	7.74318	50.4947
SST P21+ Peak	45.0488	43.3749	41.701	40.0271	36.7011	39.9848	50.7223	50.5346	39.8778	17.2795	19.1076	27.0316	34.5793	23.9012	16.2897	24.9121	15.0412	20.2933	23.0985	27.2695	11.3599	11.1903	16.7071	16.68	13.0376	23.7475	15.2914	40.8278	32.6336	40.2455	38.5254	29.5888	22.3162	15.0437	8.45385	7.44819	7.51109	20.0927	12.141	13.3477	14.2607	17.1318	6.16124	11.414	4.8708	4.37003	10.7754	12.6611	9.06991
VIP P8-12 Peak	16.8411	12.2583	14.6793	15.4157	13.0065	11.6248	16.0203	19.4544	15.9997	20.0536	20.1242	14.6025	8.36303	12.8232	17.0275	22.2007	15.6653	20.3908	15.848	27.7931	23.9521	27.6798	20.439	17.1008	18.0252	13.7699	13.1503	16.1948	13.5497	11.9995	13.9623	20.742	15.3128	17.1814	16.112	16.8789	15.5428	12.8943	34.58	29.0011	37.7957	32.2803	20.1681	26.7965	33.4248	37.94	14.551	25.7035	24.2114
SST P8-12 Peak	16.3826	16.7538	15.6577	20.4347	18.5111	10.1596	20.2535	14.465	26.2795	11.3854	14.4724	22.6418	13.4886	17.2525	11.7235	16.6879	12.2061	13.7349	11.1112	20.5695	13.1136	14.078	17.8193	15.1474	15.1785	19.6453	17.9321	13.534	21.3849	14.5751	12.9583	18.9203	19.4827	16.7066	11.4536	24.2684	24.4694	21.7402
[truncated: 89 more columns]

[truncated: 9 more sheets: Supp Fig1 d, Supp Fig1 e, Supp Fig 2 c, Supp Fig 3a &c, Supp Fig 3b &d, Supp Fig 5a-e, Supp Fig 5g, Supp Fig 5h, Supp Fig 5i]
